# Supplementary material for: Chemical Component and Proteomic Study of the Amphibalanus (= Balanus) amphitrite Shell
Source: PLoS One. 2015 Jul 29;10(7):e0133866. doi: 10.1371/journal.pone.0133866 (PMC4519255; doi:10.1371/journal.pone.0133866)
Supplement: S1 Appendix — (TXT) [file pone.0133866.s001.txt]

Appendix I DNA sequence of the genes in this study

>CL3592.Contig1_Ba_mix
GTGTATGTATTGCGCAATGTGCATATTGCATATTTTAATATTGCAAATGAGTAATGCCAAGCATTTGTCCGAGCTATTCCGTTTCAATCTGAACAACGATAGAAGCAATGCAATCATCAATGAAGTGCCAATTCCATATCCATTCCATGCTTCGCTGTGGCCGTGTCTACCAAACATCAGGGTTCTCCGTCTATCAACAGTCTTTATTCAAGCTCGTTAGCATGTCCTTGTTATACAAAATACACGGTCTCGGCGCGGGGCCGGTGGCCGCCCCGCTCGCCGTCCGGTCAGTCCAGGTGTCAGCGGACTGGAGGATGGTCGCCACCCAGTCGACGTGTGGCCGGCAGCAGCCCGCGGGGGCTGGCGCCGCCACACCGGCGGTGCTTGGGGTCCCTGTGCAGCCCGGGACGCGAGCTCAGACAGAATACGGTGCTCTAATATTTTGCGTGAGCGCCGCGCCCTCCGATGTTGTGGCAGACTCCACTTACATGTTCACCAAGGGACCCGAAGCAGCATTAACACATAAATAAAAATGGAGGGACTGGAGGAGTGAGAAAGACGAGAAGCCAGCCGCTTAGAAGCACTTGCGGTGGACGATGGAGGGGCCGGACTCGTCGTACTCCTGCTTGGAGATCCACATCTGCTGGAAGGTGGACAGCGAGGCCAGGATGGAGCCGCCGATCCAGACAGAGTACTTCCTCTCCGGGGGAGCGATGATCTTGATCTTGATGGTGCTCGGGGCCAGGGCGGTGATCTCCTTCTGCATGCGGTCAGCAATACCGGGGTACATGGTGGTGCCGCCAGACAGGACGGTGTTGGCGTACAGGTCCTTACGGATGTCCACGTCGCACTTCATGATGCTGTTGTAGACGGTCTCGTGGATGCCGCACGATTCCATTCCCAGGAAGGAAGGCTGGAACAGAGCCTCGGGGCAGCGGAAGCGCTCGTTGCCGATGGTGATGACCTGACCGTCGGGCAGCTCGTAGCTCTTCTCCAGGGAGGTGGAGGCGGCGGCGGTGGCCATCTCCTGCTCGAAGTCCAGGGCGACGTAGCAGAGCTTCTCCTTGATGTCGCGCACGATTTCCCGCTCAGCGGTGGTGGTGAAGCTGTAGCCACGCTCGGTGAGGATCTTCATCAGGTAGTCGGTCAGGTCACGGCCGGCCAGATCCAGACGCAGGATGGCGTGCGGCAGAGCATAACCCTCGTAGATGGGGACGGTGTGGGAGACGCCGTCGCCGGAGTCCAGCACGATGCCGGTGGTGCGGCCGGAGGCGTACAGCGACAGCACAGCCTGGATGGCAACGTACATGGCCGGGCAGTTGAAGGTCTCGAACATGATCTGGGTCATCTTCTCACGGTTGGCCTTGGGGTTCAGCGGGGCCTCAGTGAGCAGGATGGGGTGCTCCTCGGGGGCGACACGCAGCTCGTTGTAGAAGGTGTGGTGCCAGATCTTCTCCATGTCGTCCCAGTTGGTGATGATGCCGTGCTCGATCGGGTACTTCAGGGTGAGGATACCACGCTTGGACTGGGCCTCATCACCGACGTAGGAGTCCTTCTGACCCATACCGACCATCACACCCTGGTGACGAGGGCGACCGACAATGGACGGGAAGACAGCTCTGGGCGCGTCGTCACCGGCGAACCCAGCCTTGCACATGCCGGAGCCATTGTCGACCACAAGGGCAGCAACGTCGTCGTCACACATGATGGATGGTTAGGTAGAGTCTGAAACTCCACGTGAATGCAATGGACAGCTCGAGC
>Unigene32973_Ba_mix
TCCATTGTTCTTGTTGTTGatgTTTtcTTTGCTTGCTTGATGGAGATGCATGAGGGGgCGTGTTTGTACGCTGCGATGTTGTTGCTGTTTGTTtGATGATGTTGATGATAGTTGATGATGTTGAAGTTTTTtAAGTtGAAGCAGTTTAGAAGCACTtGCGGTGGACAATGCCAGGGCCAGACTCGTCGTATTCCTGCTTGGAGATCCACATCTGTTGGAAGGTGGACAATGAAGCCAAGATGGAACCACCGATCCATACGGAGTACTTCCTCTCAGGAGGAGCAATGATCTTGATCTTGATGGTGCTGGGTGCCAAGGCAGTGATTTCCTTCTGCATTCTGTCAGCAATACCGGGGTACATGGTGGTGCCACCGGACAAGACAGTGTTGGCGTACAAGTCCTTCCTGATGTCGACATCGCACTTCATGATGGAGTTGTATACGGTCTCGTGGAtGCCGCAAGATTCCATACCCAAGAAGGATGGCTGGAACAGAGCCTCTGGGCAaCGGAATCTTTCATtGCCGATGGTGATGACCTGACCGTCAGGCAATTCATAGGACTTCTCCAATGAGGTGgAagCAGCGGCAGTTGCCATTtCCTGCTCAAAGTCCAAAGCGACATAGCACAGCTTTTCCTtGATGTCCCtAAcGATTTCCCGcTCAGCGGTTGTGGTGAAGCTGTAGCCACGCTCTGTCAGGATCTTCATGAGGTAGTCAGTcAAGTCTCGGCCAGCcAAGTCcAGACgCAAGATGGCATGTGGCAAAGCGTAACcTtcATAGA
>Unigene11591_Ba_mix
CGTCGGTGGCGGCGCGGCGACGATCGGACACGCGGGCCACCGAGCGACGCGACGGGCCGAGTGCGACGGACGGGAGCGCCGACCCAGCGCGCGACTGACCGACCAACCAGCCAGCCACCATGTCCTCCTCCAAGACCACCACGCGCAAGTACACGTACACATCCTCTGGAGGAGCCCAGTCGGATGTCAAGGTCGAATACCACACCGACCAGATGGCCCTGGCCAGGATGGAGGCGCATGAAGAACAAATGGTCGTCAAGCGCTTCAACGACAGAATCAGACAGCTGCACGATGACCTCGAGTCCGAGCGCGAGATCCGGCAGCGGATCGAGCGAGACAAGGGCGACCTGAGCGTCAGCCTGATCCAGCTGCGGGAGCGGCTGGAGGAGGCGGAGAGCGGCGTGGACGGCCAGATTGAGATCAACAAGAAGCGTGACGCGGAGCTGATGAAGCTGCGCAAGCTGCTGGAGGACGTCCACCTGGAGAGCGAGGACAACCTGCACATGCTGAAGAAGAAGCACCAGGAGACGATCCAGGACTACATGGACCAGCTGGACGCCATGTCCAAGACAAAGGCCAGGCTAGAGAAGGAGAAGAACAAGTTCCAGACCGAGGTGTACGAACTCATGAGCCAGCTCGAGGGATCAAACAAAGATAAGGTCACCATTCAGAAGCAGTGCGAGAAGCTCGAGGTCACCGTGCACGAGCTCAACATCAAAATCGAAGAGATCAACCGGACAGTCATCGACCTGACCAGCGTTAAGACGCGCATCTCGCAGGAGAATATTTCGCTGACCAAGGAGGTGCAGGAGCTGAAGGTGTCGCTGGAGAACATTGAGTACACCAAGCACCAGCTGCAGACGGCGCTCAACGACGCCAACCGCCGGCTGGAGGAGGAGGACCGGCGCCGCTCGGCGCTCGAGTCGCAGCTGCACACGGTCGAGACGGAGCTGGAGTCGATCCGGCGTCAGCTGGAGGAGGAGTCGGAGGCGCGCCTCGACCTCGAGCGCCAGCTGGTCAAGGCCAAGGCCGACGCCGACAACTGGCGCGTCAAGTACGAGAACGAGGCGCTGGCGCGCGCCGAGGAGATCGAGGAGCTGCGCCGCAAGTTCGCGCTCAAGATCCAGGAGCAGGAGGAGCACATCGAGTCGCTGATGGCCAAGCTGGCCCAGGTGGAGAAGCAGAAGTCGCGCCTGCAGTCCGAGGTGGAGGTGCTCATCATCGACCTCGAGAAGGCCAACGGCACGTGCCGCGAGCTCCAGAAACGGGTGGAGATGCTGGAGCGCATGAACAGCGACCTCAAGTCCAAGATGGACGAGCTGGCCGCCCTGTACGAGCAGAGCCAGCGCGACAACCGCGCCAAAGCCGCCGAAATACAGCGCCTCAACGTCGAAAACGACAAACTCAAAGACCAGAACAACTCGCTGAACCGCGAGAACAAGAAGCTGGGCGACGAGAACCACGACCTGAAGAACGCGCTGGCCGAGCTGACGCGCCGCTACCACGAGCTGGAGCTGGAGAACCGCCGGCTGGAGAACGAGCGACAGGAGCTGGCCGCCGCCTACAAGGAGGCAGAGGCCGGCCGGCGGGCCGAGGAGGCGCGCGCCCAGTCGCTCTCGGCCGAACTGTCCTCGGTCCGCCACGAAATGGAGAAGAGGCTGGCTGCCAAGGAGGAGGAGCTCGAGTCGGTCAGGAAAACCCTGACCCTGGAGATCGAGCAGCTGAATGGCCGCCTGGCTGATGCCGAGGCGCGTCTCAAGGCTGAGGTCCTTCGTATTAAAAAGAAAATGCAAATCACCATTACAGAGCTGGAGATGTCGCTCGACGTCGCCAACAAAAACAACATCGAGCTTCAGAAGCAGATCAAGAAGCTGTCTCTGCAGCTGACGGAGCTGCAGGCGCACTACGACGACGTGCAGCGCCAGTTGCAGGCCACCCTGGACCAGTACGGCATCGCGCAGCGGCGCATCCAGGCGCTCTCCGCCGAGAACGAGGAGCTGCGCGGCAACCTGGACCAGGCTCAGCGCCAGAAGCGCGCCGCAGAGGACCAGGCGGAGGAGTTCCGCGTGCGCATCAACGAGCTGCAGACCATCAACGTCAACCTGACCAGCGTCAAGAGCAAGCTGGAGCAGGAGCTGGGCAACCTCACCGCTGACTACGACGAGGTCACCAAAGAGCTCAAGATGGCTGACGACAGGTGTATGAAGGTTCAGAGCGAGCTGAAACACACCACCGACATCCTCAACGAGGAGCAGGTGCGCATCGTCAAGATCGAGACCATCAAGAAGTCGCTGGAGGTGGAGGTGAAGAACCTCACCATCCGGCTGGAGGAGGTGGAGGCCAGCGCCATCGCCGGCGGCAAGCGCGTCATCAGCAAGCTGGAGGCTAGGCTGCGCGACCTCGAACTGGAGCTGGACGCTGAGAAGCGTCGCCACGCCGAGACGCAGAGCCTGTACCGCAAGAAGGAGCGCAACGTCAAGGAGCTGATGGTCCAGATGGAGGAGGACCAGGCCAACATCGCGCTCCTCAAGGAGTCGCTGGACAAGAGCTCGCAGAAGGTGAACCTGTACAAGCGGCAGCTGGCCGACCAGGAGGCCACCTCTGCACAAAACATCAACCGCGTGCGGCGCTTCCAGCGCGAGCTGGAGGCGGCCGAGGCGCGCGCAGAGACCGCCGAGGGCAACATGAACATGATCCGCACCAAGCACCGCAGCTTCGTCACGCAGTCGGCCGTTCCGGGCGGCTCCATCACTGTCGTCCAAGAGTCGCGGCATTTCACAGAAGAGTAGGGGGGACGGGACCGGACGGGCAGCGCCGTCGCCGCGAGGCTGGGCGCGGCGGCGGCGCCGTCACCGATCGCGCGCGCGCGCTCCTTCTCTCTATCTCCAACTCTGATCGTTTCTGGCGCCGTTTCTTCTCCGCTGTCGCTGCCTCCACTCAGCTCGGACGCACTGTACAGTACCGAGCCGGCGGTGTACACTGTACAGTACCGAGCCGGCGGTGTA
>CL158.Contig4_Ba_mix
CAAATTCGAATATTCGAGACGAAATTCTGTGTTGTGTGTTGTGAGGGGTTGGTGCAGTGGTTGTTTCTTTTGATTTTTTGAAAGCAAAGCGCAGCGATAATGAGAGAGATTGTTCATATGCAGGCTGGCCAGTGCGGCAACCAAATCGGAGCCAAGTTCTGGGAGGTGATCTCAGACGAGCATGGTATTGATCCGACGGGAACATACCACGGTGACTCAGACCTCCAGCTGGAGAGGATAAACGTGTACTACAATGAGGCGTCCGGTGGCAAGTATGTACCGCGGGCTATCTTGGTGGATTTGGAACCAGGTACAATGGATTCCGTCCGTGCCGGCCCATTTGGACAGATTTTCCGACCAGATAATTTCGTCTTCGGCCAGAGTGGTGCAGGTAACAACTGGGCGAAAGGTCACTACACAGAGGGCGCAGAGCTGGTCGATTCGGTGCTCGACGTGGTTCGCAAAGAAGCGGAAAGCTGTGACTGCCTGCAGGGTTTCCAGCTGACACACTCCTTGGGCGGTGGAACTGGATCCGGAATGGGAACTCTGCTCATCTCCAAGATCCGTGAAGAATACCCAGACCGAATCATGAACACCTTCAGCGTCGTGCCCTCTCCAAAGGTGTCTGATACGGTGGTGGAGCCGTACAACGCTACGCTGTCCGTCCATCAGCTGGTAGAGAACACGGACGAAACGTACTGCATCGACAACGAGGCCCTGTACGACATCTGCTTCCGGACGCTGAAGCTGACGACGCCGACGTACGGCGACCTGAACCACCTCGTCTCGGCAACCATGTCCGGCGTCACCACCTGCCTGCGTTTCCCCGGTCAGTTGAATGCCGACTTGCGGAAGCTGGCCGTGAACATGGTGCCCTTCCCCCGTTTGCACTTCTTCATGCCCGGGTTCGCGCCCCTGACCTCACGCGGTAGCCAGCAGTACAGAGCACTGACCGTCCCGGAGCTGACACAGCAGATGTTCGATGCCAAGAACATGATGGCTGCGTGCGACCCCCGTCACGGCAGGTACCTCACTGTCGCCGCCATCTTCCGCGGTAGGATGTCGATGAAGGAGGTGGATGAGCAGATGTTGAACATCCAGAACAAGAACAGCAGCTACTTTGTCGAGTGGATCCCGAACAATGTTAAAACGGCTGTGTGTGATATTCCCCCGCGCGGTCTGAAAATGTCGGCCACATTCATTGGCAACAGCACCGCTATCCAGGAGCTCTTCAAGCGAGTGTCCGAGCAGTTCACTGCCATGTTCCGGCGGAAGGCCTTCCTCCATTGGTACACCGGCGAGGGCATGGACGAGATGGAGTTCACCGAGGCCGAGAGCAACATGAACGACTTGGTGTCCGAGTACCAGCAGTATCAGGACGCCACTGCCGAGGAAGAGGGAGAGTTCGACGAGGAGGAGGAAGAGGAGGGCGCCGAACAGTGAGAGCGCTCACTTTTTGACCATCTGACTGCGAAACGGGGTACATGCACGACCTCCGTCCACCAAACCCAAGATGCTTCGTGTCGTACCTTGAGATGAATCTGAATTTTGCCACGTAAAATACAGAACAGTCACATCATTAACGTTTTATTGGTACGCCACTATTCGTTAGGACATTGTCACATCAACTAGTCACATTGAAGAAGAATGTCATTAAGCTAAAGGTAACGCTTGATTATCATGCGTGCCCAAAGTCTTGTGTTGTAAAATAAAATATGAAAGAGGCT
>CL439.Contig6_Ba_mix
CGCCGCCGTCCGCCGGCGCTCACTCGCCGCGCGCGCACCTGCACCTTAGTCAGTCAGCATTACCGTCTTTTAACGCCGTGCACTCGCGCTCTCACATCACATGGTAGAATCACTCACGCAGCATTACAAAACCCTGGTGCGCATCGTGTCATGCGTCCATTGCCCCGATTCCATTAGTGTCGCTTCTAATTCTCGCCGCTAGGCGACAGCACCGTCTCACGACGCCCGGCCATCACACGGGCCACACAAAAATAATAACATATCCATACATGATACATAATTAATGATAGAAAGACTGTTAGATCGTGTCTCCTCGAAGCACCTCTCGCGGCAGTTTTGGTTAGTGATCATTATGCTCTAGCTGCTCTGCGATCTTGGCCGTCAGTTCGTTCGTATGTACAGATTGGTCGTGCGTCGACCGGAGCCGACTGTCTCTCTCTGCTCTATCTTCCCTCTCTTTGCTCTCTCCGGGCGGCGACTGTCGCCCGTGGCTACTCGTTCAGTGCCAGCGCGGCTGGGAGCTGGTGCTCTTGCGCGTCTGGCCGCGGCCCGAATCGCTCGCTGCCGATGATCGCCGGTGGATCTTCGACGCAGAGCCCTCCCTCTGCATGGTTGGAACTGGGATCTGCGAGCCGCTGGTCTTTGGCCTGAGGCCTGTTGAAAGCCGTGATGCAGACGATACACTCGACTGTGAGGAAGCTCGCGACCTTGGGGTCATGTCTCGCCAGTTAAACAGCTCATCCTCTGGGATGTTGTGGGTCGATCCTCCGCGACTGATGGCTCGCCGAGTGGGAGGGGTCACCAGACTCCGCCTGGTGTCGGAGAGTTCGATTTCGTCGGCGGTTCCCGAGCGAACCATCACCGGTATGCGGCTCCTACTGGGTGTTGGCACTCCAGGAGAGAAAGACGATACTGAAGCTGGCCTCCGGAACCTGTACGTTTTGCCGTTGGCCGAACCGTTGGCGGCGGGGGAAGAGGTCTTGCCCGACGGGGTGGAAGACTTTCGTCCTGTGGAGAGCCTGCTGCCGGGGGTCCGCTGCACCCGGCCGTCGGTCGAGTCCAGGCTGATCTCGGAGCCAGCGCGGCTCGGCGGCTTGCTGCCTCCCTGGGAGCTGGCGCTGCGCACTGGTGTGCTACCCTTACGCAGGTGCCGGTGGCCGCTCTCCACCGAGCCGGCCCGGTCACCGGCAGCGCTGGACACGGACGCGCGGCCCAGTGGCGTGCTGCGGCCCGTCTTCTCGCGGACCTTGGTCACCACTCCAGTCGTCGGCACCGAGCCTGAGCGGCTGTCCACCGACGACTTCTTGCTCTTGAACGGTGTCATGCTCTGCGAGACGCCCGGCGCCAGCACAAACTGTTCTCGCAGCTCAACGTTGGTGCGTCCCTTGGCTCTGCACGGGTCGTTCTTGATGAGGAACTCGTCCAGGGCCTCCCAGCCGCCGCCGACACGAACCATGACGGTGGAGCGGAGAATACGGACCAGACGCAGCTTCTGGCTGTCACCGAACCGGTATTTGCCCTCGCCGACTTGGAAGACCTTGAACTTGGTTCGGCACGCGCAGGTGGCGCAGATCTTTTTGACTTCGTCGTCGATCTTTTCGCCTTCTGTGAGCGGCCGGTTCTTCTCCCAGTCGGGTCGCAGAGCCGCCATGAACTCGTTGTAGTCAATCAGACCGTCCTGGTTCTTGTCAATACAGTTGGCAGCGATCTGCAGCTCCATGGTTGTTGTCGGGAAGTTGGTCTTGGTCATGCCGTCGATGAATTCGTCCTTGTCCAGGAAGGTGTCGTTATCAGTGTCCATCTTCCGGAACAGGTCCGTGATACGCATCTTCTTGACGTTGGCGTACTTCATGAACCTCTTGCGCCACTCCTCGAAGTCGAAGTCCTGCAGTTTCTCCATCTCCTGGCTGTAGTTGTACTTGTCCTGGAGGCGACGCTGGCGCTCCCAGGCCATGAGCCACGTGTTGCGCCAGGCGTCCCAGAGCTCGCGCTGCCGGGGCGTCTTCAGCACGGGCTCGCTCATGGCGCGGCTGGACTTTCGTCCGCCCGGCGCCGGCGATCCCTCGTGGTGGAACACGGGTCCGATGCGCGGCCACGGGTGGTCCGAGGAGCGCTCCGGACTGGCCCTGGCGTTGGTGAGCCAAGGCTTGTCATAGTCGCGTGTGGGCGAGATATCGCGCTCCGGGCTGCCTTGGCTCTTCTTGCCGGGCGATGCTTCGCGGTCAGGGCTGAACTGGCTCTTGGCGCGCGATCCCTTGCGCAGGCCCTTGTGTTTGGGCTTGCAGATGGCATCGACATCCGGCTGCCGCGACTGGAGGTCCTCCATGAACTCCTGGTGCTCCTGAATGAGCACCTCGATCTCGGGACGCTCCTCCGGCAGCGGCACCGGCTCCAGCTCGATCATCTTGTTCTCTCGCTGGCGCACCCAGCGCAGCAGTTCGTCCAGCAGCTCCTGCAGGTCCTTGAGACTGGCCAGGTGCTCGGCGAGTCGCTGCTGACGCTGCAGCGCCCAGCTGCTCACTTCCTCCCAGCGCGACTCGATGATGGTCTGCCAGTGCTTGATGACCGGCACGGCGTCCGGGTGGGCCTTCTCGAGGATCTGGGCGGCCAGCCGGAGCGTGGCGTCCTTATCGCCCTCTCGGCGGTGCAGTTCGTCCATCAGTCGGCCGTGCTCGTCCGCCTGCTGCTGTGCCTCCTCCTCGGTGGCAGGCAGCGCGCCCACGAAGCGCAGCTTCTGCTCCGTATCGCTCAGATACTCTAGCAGACCGTGCACGTCGCGGTGCAGCGTCTCGGCATCGGCCAGCGCCTGCTGCAGCCGCTGGCTGCGGCCGTCCGACGCGCGGATCACTGACGTCCAGGTGGTGGTCAGCTCGGTCACCTGAGTCTTGATGACGGCTGCGTCCTTCTTGTCGGCCGACTCGAGCAGCTCCTGGCCGGTCTTCTGGATGGACTCGACCTGCTGAGCGCGTCCCGCCAGCTCCTCCTCGAGGGTGCGGTGCTGCTCCACCAGGTTGGTCACCGTGTCCAGGTCGCCATGCACAGGCGCCTTCTCGTCTAGCTGGGCGTCCACCTTCCTCAGCCAGTCCAGCAGAGCCGTGATGGCCTCCTTGAACTGGCCGCTGAAGAGCAGGGCCTCCTCCAGCTTACGCTGACGCTCCACGGACTTGTTACAGCACGTGTTCCACTTGTCCTTGAGCTCGTCCATCATACCGCGAAGGATGGGCTCCTCCTCCTTGGGCGCCTTCTCCTTGACCAGCAGACGGCCCAGCTTCATCACCTGGTCGTACGCCGACTGCTTGCCGCCGAGGGCGCGCTGGAACTCCTTGTGCTTGTCCAGCAGCGCGCGGATCTTGTCCGGCGAGTTGCTGAGGGACGCCTCCGCCTCTTCCAGCGAGAAGAGCGCCTCCTCCAACCAGCCGCACAGCTCGGACCAAGAGTCGTGGAACTCCTTGGCCTCCTTGTAACCAAGATCCAGCGCACGCGTCCGCTCCGCAGACTTGGAGACGACGCGCTCCCAGCGATGCTGCACAGACGACAGCATGTTCTTGATGAGGATGACGTCCTGCTTCTGCGAGAAGTACTTGAGCTGGGTGCCCTTCTTCTCCAGGTTGAGCATGGTCTCACGGTGAGCGCTCACCTCCTTCTGGAAGTCCTTGTGCTCGTCGATCTGGACGACGATGTTGTCCATGACTCGTGAGGCCGGCTTTAGGTTAGTCAACACACCCTCGGCGTTGGTCAGCCAGTCCACGAACTCCTGGAGTGCTTCCTGGAACTCGGTGGCCTCCTTCAGCGCGATCTCCAGCTTGATCTTCTTGTCGTTGGCACGGTTCATGACGTGTTCCCAACGCTGCTTTAGCGTCTTCAGGTTGTGTTTTAGGTTGGTGCAGGCACCCTCCTTGGACTTCTTGAGGTAGGCATCGCCGCGCGTCAGCGCAGAGTCCACCTTGGAGCGGTTTTCCTCCAGTTCGGCGAAGAGCTCCATGAACCTCTCAAGCTGCTCCTTGGCCGTCTCCGGCAGACCTCCCACTGGCTTGCTGGTGGTCAGCGCTCCATCCAGATCGTTCAGCCAGAACAGCAGGTCCTGGATCTCGGTCATGAAGTCCTGGGCGTCCTTCAGTGCAGCCTCGAGGTCTCGCTGCTTGCCGCCAGCCTTCTCCTGGAGCTCGGACCAACGCTCGTTGAGCTGTCGCAGCTTGCGGTTGGTGGTGCTGGCGTCTGCCGACTCGCTGTCCGTCTCAATCAGCTGCCTGCCGGCGTCGTTCAGCGTGTCTACCGACGTCTGGTGAGCCTGGATGTCGTTCACCGACACCTTCAGCTTGGCCAGCTCGACCTCGATCACCTGCGGATCGCCGAACACCGGACGCAGGCCGTCCAGCGTCTTGTCGGTGCGTCCGATCCAGACAAGCAGCTCGTCCAGCGCGTGCTGGAACTGGCCGAGTCGCAGCAGGGCGTGGTCCAGCTCGCGCTGACGCTCCACGATACCCTTGAGCAGGTCGTCCCAGCGGGTGTTGATGTCGGCCAGGGGCTGTTGCAGCGCGGCCGCCTGGTCCGGCGACGTACGCTCCATCAGCTCCTGGGCTTGCCTGTTGAGCGACTCGACCTTGACCATCTGCGGGTCGACGTCGTTCTTGAAGTCCATCAGCTGTTTGATCTGCTTCTTGATGGCGTCGATGTCGGATCCGACCGGTCCCAGGTAGCCCAGGCGGTCCTCGGCATCCTCCAGGAACTCCATCAGACTCTGCATCGTCTCGTGGAACGCCATGGCCTTCTCCATGGCGTCGATGAGGTTCTCCTCTCGGCGGGCGTACAGGGCCGTGATGTTATCCCAGGCAGAGTCCAGGTCAGCCAGGTTCTTCTTGACGTCCGGTTTCTCGGGCTCGCCACAGACCTTCATGAGATCGTGGCCGGTGCGACGCACTTGGTCCACCTCGGGCTTGGCCTGATCCAGCTCCTGGCGGATCTCCTGGAGCTCCTTCTGCTGCTCCTTGATGGCTGACGGCTCGATGGCCGGCGGCTCCTGGCTGGAGAGCGTCTCCTGGAGCTCCTTCAGGGCGCGCATCACGCCCTGCAGCTCGGACCAGAACTTCTCGGAGATGGCCAGCGCCTCGTCCAGAGAGCGGCCGCGGTCGTTGGTGGCCGACTGCAGGTGATCCCACAGGGTGTTCAGGCTGTCCAGCTTCTTCTTGATGTCTTTGACGGCCGGGTCGCCCTTGCCAGCCTTTCCGATCACATCAGCCGCCGCCTTTTTGACGGCGTCGAAGGCCGAGGCACGCTTCTCGAGGTCGTCGATGATGGCATTGTTCTCGGCCATCTGGTCGTGGATGCGGTCCGGGTGGGCCGAGATGGGCTCAGCACGGTCCACTTGGTCAGCCGTGTCCTTCAGCGCCGACAGCATGCCGTCCAGCTTGTCGGCGAACTGGGAGCACTCCTGCAGCGCCTCCTCCAGCGCCTGCTGACGCTCGCGCAGCGCCGTGCGCAGGGCGTTGTAGCGCACGTTGTCCGTCTCCATGAGGTCGGATACCTTGCTGCTGTCCTCATCGGTCACCAGCCTGGCCAGCGCGGCGCCCGTCTTGTTCAGCTTGTCCAGCAGCGGCTTGCGCTCGGTGACACTCTGCAGCAGGGTCTTGTTCTTGTCCTGCTGGCGGAGGATCTGGTCGGGCCGCAGAGCCGGCACGTCCAGCCGCATCGCCTCGTTTTCAGCCTCGTCCAGCCATTCGCTGAGCTCGCTGTGCGACTCGTTGAAGTGCTCGGCAAGCGGCAGCGCCTGCTCCAGAACACTGACCCGGTCGGCGGACAGCTTGCTCACCGTATCGGACGTATCACGGAGCTGGTCGGCCTTCTCACGAATCTCGCTCACGTCGTCGTACTGAGCGGCGTCGCGCACCAGCTTCTTAGCGGCGCTGAGCACGTCGCGAACGCGGCCCTTCTGTCCGCTGATGTCGTCACTGAGCGCACGGGCCTCCTTGAGCTGTTCGCGGATGGCCGCCGGCTCGGAGCCAGGGAGCTCGGCAGTGCGCAGCTGCTTCTCCACCTGTTTGAACCAGTCGAGCAGTTCGTCGATGTCGAGCACCACCTCGCCGTGGCGCTGGCGGGCCTGGCGCAGGCGCTCCGCCTTACGCTGCACCTGCTCGGCGATCGCCTCGAAGCGCCGGTTATCGCGCGTGACGAGCGACTCGATGGTCTGCGCGCCGTCACCGGGAGAGATCTGACTGAGCTGCGGGCCGGCCTGGTTCACCTGGTCCAGCAGACCGCGGTGCTGCGACACCTCCTTCTCGAGTGTCTCCATGAGCTGTTCGGCGTTGTGCTGCGAGTCGACCGTCTGCAGGGTCTGCTCGGCCGACACCAGCCATTCGGTGAGCTCGTTGTGCGCCTTGTGGAAGGCGTGCACCAGCGGCAGCACCTCCTGGGCACTCTTCAGCAGCGAGCTCGCCTTGCTCTCCAGGTCCTGGTAACGGTGAGACACAGAGTCCAGCTTGTCCTTGAGCTGGAGGGCCTCGTCGCTAGAGATGTGCTTCATCAGCTCGGCGCCAATGTCTTGGAGCTCCCGCTCCGGCTCACGGTGGCGGTCTACGTCCTCACTCAGCTCCGTCAGCTCCTCCAGCTGCTCGTGCAGCTTGTCCACGTGTACAGAGAGCACCTTGTACTTGTTCAGCTTCTGCTGGGTCTCATCCATCCACGCCAGGAAGTCCTCATAGTTGAGCACCAGCGAGCGCAGCTGGGTGCCCGCCTGGCGCAGCAGACGCGCCAGTGTCTCGCTGTCGTCCACCAGCCGCTCGTACTGGTCGGTGACGTCTCGCAGACGGTCAGAGAGCGCGGCAGCCTCCTCGTCACCGACGAGGCCGGCCAGCTTCTTGCCGACCCGCTTCAGGTCGTCGAGCGCACCGCGCCGGTCCACGATCTCGGCGTGCAGCTCGTCGTGCTCCTGGATCTTGCGCTGGATCTTTTCCTCGTCGGTGGGAATGGTCTCCATGTCCTTCAGCTTCCGCTGCATCTTCTCCAGCCATTGCACCAGCGGGTTGTTGGCGTCCTGGTACTCCTTGGCCACCTTCATGGCATCCTCGAGTCGTCCCATCCGGTCAGCCGCCTGATCATTCAGCGCGTCGAAGCGACGGATCAGCTCCTTCAGCTGCTCCTCAATATCAGCCTTCTCGGCCGGCGAGCACTTCTTGGCCATCTCTCTGCCCATGTCGGAGAGTGAGCTGACGGAGCCCTGTCGGTCGAGCAGCAGTTTCTGTAAGAAGCGCTGCTCCTGAACCTGAGCCTTGACCACCTTGTAGTCGGCGCTGGGAGGCCGCTGGTTGGCCACGAGGTCCTCGGTGTCGGCCAGCCACTGGAGGAGACCCTCCAGGGCCTCCCGGAACTTGCCGGACTGCAGCAGACCGACGTCCAGTGCACGCTCCCGGTTGTGCATGCGCTCCTTCAGCTCGTTCCAGAGGTCGTTCATCTTCTCCAGATCTCCCTCAAGGAGGGCGGTCTTGACGCCCGCAGCGGCCGTCTGCACCAGACCCTGTCCCGTCTTGTTGATCTCATCCACACGCACCGACAGCGTCTCGACGCGGGTGGTTTTGAACTCGCGGAACTCCTGCTGCTGGCGGCGGATGGTGGCCACGTCGGTGGCAGGCGGGGAGAGAGCCGCCTCGTCGGCTGACACCTGCTCGATCTCGCCCACAACCACCTCATACGTGCGGTAGAAGGTGGTCAGCTTGGTCAGCACCAGCTGCACCTCCTGTTCGCGCGCCTGGCCGCGGTCCTCGATGCGCGACAACTGCCGCTTCATGCTGCCCAGCTGGTCACGCAGCGTCTTGGCGTCCGTGGTAAAGCCCTCCTGTACGAGTCCATCCACGGTGCGCTCAGCATCAACCAGCTCCGTCTTTTCACGGACCACCTTCTCCAGGAAGATGGTGATTTCAGTCACCTGGCGCTCCACGATCTTCACCTCACGCGCCACCGGAGCCATACCGTCCAGCTCCTCTTCCAGAGCTCCCAGCTGAGAGTGAAGCTCCTTGATGCGGTCGTTCACCTCGCCAACGGCGTGGGAGGCGCTCTTCAGGTCACCATGCCGGTCGTCCAGCTTAGCCTGGAGGTTGTTGAGGCGGTCTCCGACGCGATCCACCTCATCCTTGATGTGGGAGGCGTCGGAGCCGACGTGACGCGCCTCGTCGCAGAGGTCGTCCGCCTGGTTGCGTACCTTGTCCAGCTGGTGGGCTAGCTGTTCTGCCTCGCGGACCATGTCAGCCACGCGCTCCAGCAGACGTGGGTCGCGGCCGCCGCCCAGCGCGTCGTGCGAGGCCAGTTTGTCCTCGGCACGCTGCAGCGAACGGTCCACATCACGCAGTCGGTCGGTGAAGTCGGTCACCTTGGTCAGCACGTCGTCGAGGTTTGCCTGGCGCTGAGCGACGGCGCGCTGCAGGGCGTCCCACCGGCGACGGAGGTCGGTCAGATCAGCCTGCACACCCTCCTTGTCGGTGTCAGTGGCAGAGAGCAGAGTCTCGCCAGTCGACTGGGTCTGCTCGTGCTCGCCAGAGCGCAGCGAGACCTCATTCTTGAACGCCTGGATCTCGCGCAGCTGCTTCTGGATCTCAGAGCGATGGAAGCTGATCGGCTGCAGTCGCTCCAGACGGATCTCGCTGGAGTCTAGCCAAGGCACGAACCTCTCGAGCGTCGAGTGGTACTTGCGGCAGTGGTCAGTGCACGTGCGCAGACGAGTCTGACGGTTCACTGCGTCCTTCTTCAGGTTCTCCCAGTCCTTCTGCAGGCGTTCCAGGAACTTCTCCAGGTTCTTGGCCTCCTGCTTGTTGGTCGTCTTGGCGATCAGGTCCTTGCCCTTCTTTTGGACAAGGAAGACCTCGTGTTCACGAGCCATCACGTTCTTGTAGACGGGCTCGTAGTCCTCCACCTGTCTGGCCAGCTTCTGCTCGTCAGCAGAGACCTTGAGCGGGCGACCCAGCTGCTCCACGCAGTCCTTGATCCATTCCTGGACTCCAGCGCAGTCGTTCTCGAACTCGCGGTCCTCCTTCAGCGAACTCTCCAGCTCGGCACGGAGGTTGTCCAGCTTGCGCTGCAGCTGCGTCTGCTGCCGTCCCAGCTGGTACAGCTTGTCCTTGACCTCGGTCTTGGCCGAAGGATCTGTGAGCACGGAGCAGAGCTGCTCGCCCAGAGTCTCCAGCTC
>CL1283.Contig1_Ba_mix
CTGGTCACTGTTGGGGTGGCGGATCTTGTAGATGACCACCTTCTCTTTGACGGTGATCTCCACGTCCTTCTGGGTCAGCGCCTGGCCCTGGTAGAACAGTTTGCCGACTACGTCCGACTGGCGTTTGCCAGAGACCTTGTACGGAACTTCGAATGTCAGTGGCTTGAAGACCGGGCCTGTGACGGGCCCCTCGAACTTGATCTTGGGCTTGGACTCGCCCTTGTGAACGGTGAGGTGGCCCTGCGTCTCGACCTTGTCCGACTTGCAGATGTAGTCGCCCTCGTCGCTCAGCTGGGCGTTCTTGATGATGAGCTGGTGTTTGCCGCCGCCCAGGTTCTTTATTTCGTATCTGTCCGAGGGCTCGAGCAGCTTGTCGCCGAAGAACCACTCGCACGGCGCCGTGTGGTCGACCAGCTCGATCTCCAGCACAATGTCCTCGCGCTCGGTGCCCTCCTCGTCACCCAGCTTCTTCAGGAACTTGTTCAGCACTTCGACGTGCATGTTGCCGGTGGTGGTGTCGGCGTTCGTTTTGGCCGAGTAGTCGCCGGCCATCGACATCTTCACCGGCTTGATGATCAGCTGGTGCTTCTTCCCGTCACTGACGATCTTGATGTGTTTTCCGTCGGGCACGATCTCCTCGTCGCCGCGGAACCACTTGATCTCGGAGCACGGGTAGTCGGTGTGCACCTCCATCACCATCTTGCCCTTCTCCACGGCCTCCATCGACTTCAGCTTGCGCGTGAACCGGATCGGACGGTCGATGAGGGTGACCTTGGTGTGCGTCTTGTCCTTCTGCTTGAACAGCCGGCAGCTCCAGTCGCCGGCGTCCTCCTTGGTGCCCTCCTTGATGGTCAGACGGCAGTTGCCCATCATGTCCTTGCTGATGCTGTACTTCTCGTTGTCCTCGATCTGCTCCTCGCCCTTGTACCAGTGCACGATGGCCTTGTGGGAGTTGACCTGGCACTCGAGCACCACCTCCTCGGTAAAGAAGCCGTCCGTGTGCTTTGGCAGGTTCTTCACGAACTTGAAGTTGGGGTCCGGCTGTTCGACGAGGAGGAAGGCGGTGGACTGCACGCCGCCCAGGTCGATGGTGTATTTTCCCGAGTCGTCCACCTTGGGCTTGTCGATGATCAGAGAGTACGTGCTGCCTTCCGTCTTGAACTGGAACTTGTTGCCCGGGAAAATCTCGTCTCTCTTGAAGAGCCACTTGGGCTTCATCTTGCTTTTGGAGAAGACGCACTCGAAGGTGGCCACCTTGTCCTTGCCTTCCTTGACAGTGAGATCCACCAGCGGCTTCATGAAGGACTCGGACTTCTTTTCCACCTTCTTGAGCTGCGGGATCTGGGGTTTGTCGACCTCCTTGAGGTCGCCCCAGTCCGGGTCGCCCTGGTCGTTGTCCCACTTGGCGTACCGCCTCTTCTTCAGCATGGCTCGGAAGTCCATGCCGGAGGCGTCGGAGACGAAGAGCTGGAACTCTGCCGAGTCCTCGCCGTGCTCGTTGGCGATGACCACCTTGTAGTAGCCCTCGTCCTGCGGCTTGGCCTTGCGGATGCAGAGCATGATGGTGTTGGTCTCGCCGGTGGTGATGAACTTGTACCGGCCGCCCTCCACCAGCTCTTGGATGCCCTTGAAGAACTTGAAGGTCGGAGCCGGGTTGCCTTCTACCGAGAGGATGCAGAAGGCATTGGCGTCCTCGACCACGGTGTAGCTGTCCTGGATGTCGACGATGGTGGGCGGTCCGGGCTCGCCGATGGCGCGCAGGGGCGTCGACGGCTTGTTGATGAGGTCCTCCATCTCGGAGACGGACGGACGGCGGACGTCGGACGACGGGCGACGACGCTCGGCACCCATCTCTCCCGGACGCAGTTTGGCTCCCAGCTTTCCTTCAAATATCTCTCCGGGCCGGGCCTTTCTGTGCTCGTCGTCGGGCAGGAGGATGGAGGCGCGGCGCGGCTGCTCCTCGGGCGGGATCAGCGAGCCCCGCCGGCTGCCCGTGCCGCCCGGCGCCAGGCTGCCCTTCCGGGAGCCCGCCGGCGACGCGTCCTTCTTGATCTCAATGGTCGGGGTCTCCTCCTTCGGTTCTTTGGGCTTTTTCTTCTTTTTCTTTGGCTCTTCCTTCGGGGGAATGACCTCCTCATGAACTTGTTTAATCTGTTGCGCAGCCTCCTCCGTCTGTTGTTCGGCCTTGGCTTTCTGTCTCTTTGGCTTTGTTTTGGGCTTTCGCTCCTCGTCTTTGGGCTCGTCGGCGATGCTACTGGGCGCGGCCGAGCCGCGGCGACTCGAGTCAGCCTCGGAGGGCGAGGACTCGTCCGGCTGGGTGTCGTCCACATCGGAGGTGGTCGGGCGAGTGCGCGGCTTCTTCTTCTTCTTCTTTGGCGCCTCCTCTGCCGCCGACTTCTCTTCCTCGGCGTCCGAAGTCCTCGGGGTGGCTTTCTTTTCGCGTTTCTTCTTCTTGATTGATCTCTGCCATGGCAGAAGACCGTCTTCTTCCTCACCCGGCGACTCGACAACTACTGCTGGAACCTCGCTGACTTCAGCAAACTTCGGCACCTTCAGCTCCGTGATCTGCGGGCGCTTGGCCCAGGGCACAGACATCTCAGCTTCCTCTTCCTTCTTTGGTTTCTCTTTTGGTTTTGCTTTTCTTAAGAGGGATTTAGTTCTGGCAAAGCTCTCTCCGGCATGCTCAGGCTCAACGTCTTCCAGCAATCTGCTAGGTCTCCTCTCAGTGTTCGGCTCGTCTTTGGTTTTAGCCGGCTGATCTTGAGTATCGTGAGACTTTTTGTCTTTGGATTTCTTACTGGGCTTTGGCTGGCGTTTGTCCAATGGTTCACTTTTATCGGAAGGCTGCGACAATTCTGGTGCATCCACTTCCATTGGACTGCTCTCGTCGCTGGCTGTCGGTGCTTTGTCTTCCCTTGGTTTCTTTGTGCTTGTCATGTCTGGCATTTCTGACTCTGGTGCATCTGCGGCCCTACCCTTGTCACGTTCATCATCTTTCGGAACAGCTTTCTTTTCTCGTCTCTTTTTAATTGACCTTTGCCAAGGAAGGAGTCCATCGTCTTCTTCTGGCAACTCCTGCGGTTTCGCCTGTGTAGGCTCCTTTTGCTTGTCTTCATCCGGTAGACTGTCCTTCGGCTTCTTTTCACCCGGTTTTTCGTCCTTGCCGTCGTGATCAGTTGGCTTCTCCTTATCGTCAGACGTCTTGGGAGTATGCTTCTCTTCGCGTTTCTTTTTCAGCGCTCTCTGCCATGGGAGGAGGCCGTCGTCTTCTTCAGGTGGCTGGTCTTCTGCCACTGGCTTAGCTTCTTTATTCTCCGGCTTATCGCTTTCCTTGGCTTCGGGCTTCTCTTCCGTTGATTTGCCATCCTCCTGCTCGTCAGATCTGGGAATCGTTGTTTTCTCCCGTTTCTTTTTTCGGGATCTCTGCCAAGGAAGAAGTCCATCGTCTTCAACGGGTTTGTCTTCGTCAGCAGATGCCTTTCTTTCTGGCATTTTATCATGTTTCTGATCATCCTTTTCAGGTTTCTCCTTCTCATCTTGAGCTTGTATGGGCTCATCTGAATCGAGTTTAGTAGGCTTTATCCGTGTTTTTTCATCGGGTTTCCCTGATGGTGACCTTTTGTCCTTTTCTGCATTCGGCGCATCATCAAGTGAAGACGGTTTTTCTTTTGTTAAGTCTTCATCATGTTCTTTGGGTTTTAATTCGGTCAGTTTATCACCGGGACGGCCTTCGTCTCTTGCTTCTTCCGTGCCACTCGAAGGTTTAGCTGTGGACTTTTCCTCACGCTTCTTTTTTAATGCTCTCTGCCACGGCAAAAGTCCGTCGTCTTCTATGGGTGTTTCCTTTTCCTCTGAGGGCTCATCTGTCTGTTGTTTTTCTTGTTCGCTGATTTGTTCATTCTCTTTCTTCTTGTCCAACTTTGTCTCATCTGTATCTGGTTTTTCTGCTTTAGTGGTAGGCTTCTTGTCGCGCTTCTTTTTCGACCTTTGCCATGGAACACCTTCATCTTGAGGCTCTTCAGCTGTCGTGTGTTGATCTGCATTCGGCTGGGCTTTGTCTGTCCTATCTTCACCAAGTTTATCTTCCTGAGTTTTTTCGTCAGGCTGGCTTTCATTAGGTTTTTCTGTTTTGACATCGATCGCTGACTGTGGTGTTTCCTCATCTCGTTTCTTTTTCATTGGTCTCTGTCTCGGAAGGAACTCGCCTTCATCATCCAAATATTCTTGTTCTGCCGATGGCATTTTCCCCGATGGCTTTGTTTCTGGCTCATCATCACATGGCGCGATTTCTTCAGGCTTCCTTGCTGACCTGACTTCATCTGGCCTGTCTGTTATCGGCTTGGTAGCTTCAGGTGTTTTAGTGTCGTCAGGTTTCTTTCTCGATGGCCTTTTTGTAGTTGTGTCCTCATCCTTCCTCGGTTTTTGAGCTTCGATGTGCTCGTCATCCTCTATTTTATCTGTTTTTGGTTTGTCTGTGCGCTTATCAGGGTGAGGAGATATTTTGTTTACGTCCTCTGGGGCTGTTTCGTCTTCTTCAGGCATTTGTTTGGGGGTCTTGTCCCTTGTCGTTGGTGTTTCTGGCTGCGTTATTTTAGTTCCCTTGTCACTTTCCTTTCTCTTCCGAGGTCTTTGATCAGCCTCCTCATCGGTCTGGTCATCGCGGTCTAGTTTCTTTGGCTTGTCCTTACCTTCATCAGTCTTAGCACCTTCAGGCGCTGTCTTTTTGCCAGGCTTTCTTGCCTTCTTTCTCCTCCACGGCATATCATTTGCTTCTTCGGTCGGTTCACTAACTTCTTGCATATCAATGTCCATCTCTTCTATTTCATCGTCTTTGGCTGCCTTTGGTTCACGTACTTTTGATGTAGGTGCATGGGTTTGATCTGTAGGTTCCGAAGGCGAAACATCCTTACTTGAAGGCGTCAACTCTGCATCGGACTTAGGACGTCTCGGTCTTTCTTTCTGCTGGTCATCAGGTTCTTTGGAATCCTCTGATGTATCCTTCAGCTGTCTGCTTTCTTTATCTTCGATGTCCTGTTTCCCTGTTTTTCGTTTGTCTTTCACCTCCCGCACGGAGCCGACCGTACTGGCACTGGATTCTTCCGTGTCCTCTGCTGATGATAGCTTTTCATCTACTGTATCGGATCGCTTTTTATCTTGCGGCTGCTCTTGAGGCTTTTTGCTTTCAACATCTTTTGGTTTTGGCTTTTTCCTTCGCGGCATTTTTTCGTCTTGGTCTTTTTCACCAGCTGTTTCTTGATCTCGTTTCCTAGAAGGTATTTTCTCGGGCGCATCTTGGTCTGATTCGGATGAGGTTGGTTTTTGCTCACTTGGAACATGTTTTCCTGGGCTTTTTCTCTGTTCCGATTTGGATTTTAGTGGTTGCGCTTCACTGGGTCCCTTCTTTTGTTGCAATGACTTCTCTTTGTCTTTGTCTTCTGGTTTATAATCCTCAGGTGAGCTATCATCTTCATCTCGTGGCTCTTCAGGCTTTCCTTTGCGAGGTTTGACTTTGTTTCCCCATGGGGTAGATATTTCATCTGGGGTAGAATCGCTTTCATCTCTTACCAAGGGTTTTTTATCTTCAGGTTCTTCTTCGTCTTCGTCACCTTTCTTCAATTTCCTAGCAGTGCTTTCTTTCCTCTTTGTTTTTACATCTCCTTCCTGTATGGTTTGCGAATCTTCCGGCTCTTTCTCATCGTCTGGTTTTCGATGTCGATCTGTGACCTTCCTTTTTGTTTTTGTTTTGGGATGTTCCGGCGTTGTTTCACCATCAGTTCTAGGGGAAACCAGTTTTTCCTCCTCGACACTTTTGTCAGGTTTATCTCGGGTAGCTTTTTCCCGTGGAAAATGTTCATCCTCATCCATGGATTCCTCATCGACACCCGTCTTTGATGTCCTCATCTTATCTTTAACTTCTGGTTCGTCATCTTTTGGCTGCTTCGGATGAAGCTTACGTTCTTCCGGCATTTCTTCGTCAGGCACATGTTTGTCGTCAGGACGCGTGTCTGCTGGCTTTCGTGGCTTTATCTTCTTACCCCAGCGAGTATCACTCGTCTCATCGACCTCTTCTCGGTTTTCCTGAGAGTCGATTGGCCTTTCTCCTTTTGGTTTCTTCTTTTCTTCTGGTTCCCTGTCTTTCATAGTTGGTTCTGTTGAGTCTTGAACTTCTTTATTCTCCCTTTGACGTTTATCAGGCTTCTTCTTTCGGGACCACGGTTGTCTTTGATCATCAGCGTCTGGCTTCTGATCGGTCTCTGGTTCTGCCTGATGAACTTCTGGCCTTCTCTGGACATCCTTTTCGGAGGCATCAACTCTCCGTTCCGGGCGAAGAGCTTTGGTC
>CL352.Contig1_Ba_mix
GTGCAGAGCGGATTGTGCGAGCCTGCGGTGGGCTGAGGTGGTTGTGCGAACCTGGGAGACTGCTAGAGGTTGTGAATGAGCTGTTGAAGCCGGAGTGAGTACGAACTGCGTCTCGGAGACACGACTGACCTAGGATCGACGATTGCAGCAGCGGAGGATCCCAGCGAGTCGGAGAACTGCCCGTGCTGTGCCTTTTATTCCCGAACGACCCACCCGAACAACGCACTGCATCTGAGCTCCACAACAAAGATCAGAGATGGCGCTGACGCTGCGGGTCCGCATAGAGGACCGGAATGTGGTGAAGGCGATGAAGTTCGAGCCGAACACGGCCGTGCTGGACGCCTGCCGCATGATCCGGGAGCGTCTGGCCGACACCACCGATATCTCCAACCATAAGGACTTTGGACTGTTCTTCTGGGACGAAGAGACCAAGAAGGGCTTTTGGCTGGAGCCGGGCCGCACACTCGAGTACTACCTGCTCAAAAGCGAGGATGTCATCGAGTACAGGAAGAAGCTGCGGCCGCTGCGGGTGCGTATGCTGGACGGCACTGTCAAGACGATGCTGGTCGACGACTCCCAGATCGTCAGCAACCTCATGGTCACCATCTGCACAAAGATCGGCATCATCAACCACGAGGAGTACTCCTTGATCCGGGAGAAGGAGGAGGAGGAGCAGGAGAACGTCAAGCCCAACTTCGGCACGCTCACGCTGCGCCGCAAGAAGGCCTCCGACGACCGCACTGTCGACGCCAAGATGGAGTCCCTCAAGAAGAAGCTCAAGACCGACGACGAACTGGGGTGGGTGGACCACAGCAAAACCCTCCGTGAACAGGGGGTGGACGAAAACGAAACGCTGCTGCTGCGACGCAAGTTCTTCTTCTCCGACCAGAATATCGACGGCCGCGACCCGGTCCAGCTCAACCTGCTCTACGTTCAGGCCCGTGACGCCATTCTGAACGGCACCCACCCGGTCACCGAGGAGAAGGCGTGCCAGTTCGCCGGCATTCAGTGCCAGATCCAGTTCGGCGACTTCCAGCAGGAGAAGCACAAGAGCGGCTTCCTAGATCTTCGCGAGTTTGTGCCGCACTACTATGTCAAAACGAAGGGAATCGAGAAGAAGATCTACAGCGAGCACAAAAAGTACGAGGGCAAGAACGAGCTCGACGCCAAGGTCGAGTACGTCAAGGAGGCCCGCGCGCTGCCCACCTATGGCGTCAGCTTCTTCCTCGTCAAAGAGAAGCTGAAGGGCCGCAATAAGCTCGTGCCGCGCCTGCTGGGTGTCACCAAAGAGGCCGTGCTGCGACTGGATGAAAAGACCAAGGAGATTCTCAAGGAGTGGCCGCTGACCACTGTGCGCCGCTGGGCCGCCAGCCCCAACACATTCACACTCGATTTCGGCGACTACGCCGACCAGTACTACTCGGTACAGACCACGGAGGGAGAGCAGATCTCCCAGCTGATTGCCGGCTACATCGACATCATCCTCAAGAAGCAAAAGTCCAAGGACTGGCTGGGCGTCGAGAAGGATGACGATGCCATCATGCTGGAGGAGTCCGTGTCGCCCAACAAGGCCACCATCATTCAGCAGGGCATGACCAAGATCACCAAGGTGGAGGAGGACTCCATCTCCAAGCCAGGCATCCTCCGGACGGGCGACACAGGACCGAACGTGATGGGCACAGGCCACATGGGTGGAGCACAGCACGGTACCATGAGAGGCCAGGTGAACCTGGCACACGCGCCGCCCATGGCGCAGCAGCCCCAGATCACGTCCGTGGGCTCTGAGCCGCAGCGCGCGCTGGTCAACACCATTGTGGTGGGACACGAGGCCATCGACTCGGCGCGCCGCCAGCTCGACACCAGGATGCAGTTCCCGGAGCTGGGAACCGACCCGGCGTCGCTCAAGTGGAAGGAGACCACCATGGACACCAACAAGCAGAGCGTGTCGTCGCAGCTGGCTGCCATGAACGCGGCCACGGCCCAGGTGGTGACCCTCACCTCCGGGCCACAGGAGGACGTCGATCACACGGCCGTCGGCGCGGCCATCTCGACCATCACCACCAACCTGCCGTCGATGACGCGTGGCGTGCAGACAATCGCAGCGCTGATGGACGACTCCATGTCGGGCGATCGGCTGATCGGCGCCACGCGGCAGCTGTGTGACGCCTTCAGCGACCTGCTGCAGGCCGCCGAGCCCGAGAAACAGGAGCCGCGCCAGAACCTGCTGAACGCCGCCTCTCGGGTGGGCGAGGCCTCTGGCGGCGTGCTCACCAACATCGCTGAGGAGACCGAGATCAACACGGAGGTGCAGGATGTGCTCCTCGGCCTGGCCAAGGCCGTCGCCAACTCCACCGCCGCGCTGGTACTCAAGGCCAAAAACGTGGCGTCGACGTGTGAGACGGAGGACCAGCAGAACCGCGTGATCGGCGCCGCCACCCAGTGCGCGCTCACCACCTCGCAGCTGGTGGCCATCGCTAAGGTGGTGGCCCCGACGATCCAGAACCCGAGCTGCCAGGACCAGCTGATCGAGGCGGCCAAGGAGGTGGCTCGCGCTGTGGAGGCCGTCGTCCAGGAGTGCCAGCTCGGCTGCCAAGACGAGGCCCTGAGCCGTGAGCTGGGCACCGCGGCCACCGACGTCACGCGGGCTCTCAACGACCTGCTTAACCACATCAAGCACGGCACCAAGCAGCGTGTCAAGGAGACCACAGACGAGACCTGTGTGGAGACAATCATCACCGTCACGGACAAGATGTTCGCGCAGCCGTCCGATACAAAGGAGATGGTGAACCAGGCGCGCATCCTGGCGCAGGCCACCGCCCAGCTCATCCAGAGCATCAAGGGACAGGCGGAGACGACGCCCAACTCTGACCTCCAGACGCGCCTGCTGAGCGCCGCCAAACAGCTGGCGGACGCCACCGCGCGCATGGTGGCGGCGGCGAAGCAGTGCGCGTCCGACCCTCGTAACGCGGATCAGCAGCAGCGACTGAGGGAGGCCGCCGAGGATCTGCGCACGGCCACCAGCCTGGCAGCGTCCGACGTGCTCCGGAAGAAACTCATCAAACGACTCGAGGACACGGCCAAGCACGCGGCCAGCTCTGCCACGCAGTGTATCGCTGCCGGCCAGGGCGCCGGGCCGTACAACTCGAACCACGCCGTGCAGGACGAGCTGATCTCAGACTGCAGACAGGTGGCCAACCACATCCCAAACCTGGTGCGCTCTATCCGCGGCACGCTGTCGGAACCGGACTCGTCCCGCGCGCAGCTCGACCTGCTCCAGGCGTGCCAGTCGTTTGTACAGCCGAGTACCAAGATGGTGGACAGCGTGCGTCGCGCGCTGCCCACGGTACAGGACGAGTCGTCGGCGCTGCAGCTCAACAACACCAGCAAACAGTTCAGCGCCGCGCTGGCCGACCTGCAGGCGTCGATGGCGCGCGCCCAGGAGGCCTGCGGCTCGCTGGAGGTGGATGCCGCGCTGGACATGATCCGCGGCCTGGATGACGAGCTGGAGCAGTTCCGGCAGGCGGCCGACGAGCTGCAGCTGCGCCCACTGCCCGGAGACACGCCGGAGCTGGCCGCGCACAACCTGAGCGCCTGCAAGAAGACGGTGGGCTCGACTATGACCCAGCTGCTGACGGCTGCCAGCGAGGGTAACGAGGATTACACGGGCCGCGCGGCGCGCGAGACGGCCAACGCCCTGCGCGACTTCACCGGCGCCGTGCGCAGTGTGGCGGCCACCACCGACGACCGCGCCGCACAGCACTCTGTGATTGACGCCGGTCACGACGTGATGGGCTCGTCCATTATGTTGATTGAGGAGGTGAAGATCATTGTCACCAACCCGCGCTCGGCAGACAGCCAGCGCAAACTCCAGAACGTCGCCAAGGGTGTGAGCCAGGCACTCAACAACACGGTGAACTGTCTGCCTGGCCAGCGGGACGTGGACATTGTGCTCCAGGAGATCACCGAGACTACTACCCGCCTGGAGCGACACCAGTTCCCTCCCGCGAGCAAGCCATACGGTGAGCTGCAGGCCGACCTGAGCCGCGCCGCCTCCCAGCTCAACGACGTCACCTCTGACGTGGTGCACGGCGCCAAGACGTCGCCGGCACAGCTGGCCGACAGCACCAAACGCTTCGGCGGGGCGTACGGCGACGTGCTCGACGCCGGCATGGGCATGGCCGGCCAGGCCCAGGACGAGCACAACCGTCAGGAGATCGTCGAGTCGCTCAAGTCGGTCTCGGCCGTCTCCTCCCGACTGCTGAACGCCGCCAAAACTGTCTCGGCCGACCCGAGCGCGCCCAACGCCAAAAACAACCTGACCGCGGCCGCCAGACAGGTGACGGACTCCATCAACAGTCTGGTCAACGTGTGCACGTCAGCTGCGCCTGGCCAGCGCGAGTGCGACAACGCCATCCGGCAGATACAGAGCCTGCAGCCGCTGCTGGCCAACCCCACGGAGCCCATCAGCGACTGCTCCTACTTCGAGTGCCTCGAGACCGTCATGGACAAGTCCCGCAGTCTGGGTGACGGTATGACGGGTATCGCCAACCACACGCGTCAGCCGGACCCGGAGCGGTTCGGCCAGGCGGTCGGCTCGGTGTCCGAGTCCATCTGCGGCCTGATCGAGTCGGCCGCCCAGGCCAGCTACCTGATCGGCGTGTCCGACCCGACCTCTGTGGCCGGCCGGCCCGGTCTGGTCGACCAGAGCCAGTTCGGCCGCGCCCGAGAGGCCATCCAGCAGGCGTGCGTGGCGCTGACAGACCGCGCCAGCTCTCAGCAGCAGGTGCTCTCGGCGGCCACCCAGATCGCCAAACACACGTCGGCACTGTGTACCAGCTGCCGCGTGGCCAGCGGAAAGTCCACCAACCCGGTGGCCAAGCGGCACTTTGTGCAGGCGGCCAAGGACGTGGCCAACGCCACGGCTGCGCTCGTCAAGGAGATCAAGGAGCTCGACAAGGACTACAGCGACGCCAACCGGGCCCGCTGCGCGCAGGCCACCCGGCCGCTGATCGAGGCAGTGGACAACCTCTGCAGCTTCGCCAACTCGCCAGAGTTTGCGTCCGTGCCGGCCAAGATTTCTACCAAGGCGCAGCAGGCGCAACAGCCAATCGGCGACTCGGGCCGACGCATCATCGACGGCTCTTGCGCGCTCATCACGGCCGCCAAGTCGCTGGCGGTCAACAGCCGCGACCCGGGACGCTGGCAGGCGCTGGCCTCGCACAGCAAGGACGTCTCAGACTCGATCAAGGCACTGGTGTCGTCGATCCGTGATAAGGCGCCAGGACAGAAGGAGTGCGAGGATAGCATCGAGAAGCTGTCGGCATCTATTCGTGAGCTGGACCAGGCCAGCATGGCGGTGGCCAGTCAGAGCCTGGCACCCCGGCGCGACAACACCCTGCAGGGCTTCAGCGACCGCGCCGAGAACGCCACCAGCCAGATTCTGCAGACGGTGGACAAGGTGCGTGCCGCCGCCCGCGGCGAGGCTGAGCGGCTGGGACACGGCGTCACCGCGCTCAGCTCGTTCTTCGAGCCGCTGTGCGCCTCCGTGGTCGGCACCTGCTCGCACATGATCAACACCAAGCAGCAGATGATGCTGATCGAGCAGAGCAAGACTCTGACCGAGTCGGCGCTGCAGCTGCTCTACGCCGCCAAGGAGGGTGGCGGCAACCCCAAGGCGTCGCACATCCACTCGGACATTGACGAGTCTGCGGACACGATGAAGGAGGCGGCCCAGGAGCTGCTGGCCAGCCTCGAGCACCAGGCGGCCAACGCCGGCTTCGTCGACGGCGTCATCGACACCATCAACAAGTCGATGGTGCAGCAGGACTTCACAGACAGCAGGGCGTACGGCGACCTGAGTTTCGTCGACTACCAGACGCGTATGGTGCAGAGTGTGAAGGAGATCAGCCGCACGTCTCAGGAGATGTCTCAGAAGTCGGCGGCCGACCCGGCGCAGCTGGGACAGCTGGCGGCTAACCTGAGCCACGGCTACAGCCAGCTGGCCTCCGACAGCCGCGGCGCCGTCATGGTGGCCAACAACACCGAAATCAGCAACCGCCTGCACTCGTCTGTCCAGGACCTGGGTCAGTCGTGCGTGGGCCTGGTGAAGGCCGGAGGCAGCTGCCAGGCGGCGCCGGCCGACCCGACCGCCCAGCGGGAGGTGCTGGAGGCCAACAAAGTCGTCCAGGATAAGGTGGCCCAGGTGCTGTCGGCTCTCCAGGCGGGCTCGCGCGGAACACAGGCGTGCATTAACGCCGCCTCCACCGTGTCGGGTATCATCGGCGACCTGGACACCACCATCATGTTCGCCACTGCCGGCACCCTACCTGCCGAGAACGAGGAGGACACCTTCTCCGACCACCGCGAGACCATCCTGAAGACGGCCAAGGCGCTGGTCGAGGACACTAAGACACTGGTGGCCGGCGCGGCCAGCACCCAGGAGCAGCTGGCCTCGGCCGCGCAGAACGCGGTGGCCACAATCCTGCAGCTGGCGGACGTCGTTAAACTGGGCGCCGCCAGTCTGGGCACCGACAACACAGACGCACAGGTGATGCTGATGAACGCCGTCCGTGACGTGGCCTCGGCCCTCGGCGACCTGATCCACGCCACAAAGTCGGCCGCCGGCAAACCGTCCACCGACCCGGCCATGCTGAACCTCAAGGAGTCGGCCAAGGTGATGGTCACCAACGTCACCTCGCTGCTGAAGACGGTGAAGGTGGTCGAGGACGAGCACAACCGCGGCACGCGCGCCCTAGAGGCCACCGTAGAGGCGCTGGCGCAGGAGCTCAAGGCGTTCGACTCGGCCGACCCGCCCAAGGGCAAGGTGACCCCGGAGGAGCTGATTCGTGCCACCAAGCCGGTGACGCAGGCCACGGCGCGCGCAGTGGCCGCCGGTAACAGCTGCCGCCAGGATGACGTCATTGCGGCGGCCAACGCCGGCCGGAAGGCCATTGCCGACATGCTGACCGCCTGTAAGGGCGCGGCGTACAGCGCCGAGTCTGCCGAGTTGAAGACGCGCACGCTCGAGGCGGGTCACAGTATCGCTGCCGAGTACCGTCGGCTGCTGCAGTGGGTGCTGACCATCCTCAACAAGCCGACCGTGGAGTCGAAGCAGCAGCTGCCGGCTGTCAGCCGACAGATCGCCCAGTGTGTCACGGAGCTGGTGGCCGCCGCCGAGCAGCTCAAAGGCAGCGACTGGGTAGATCCGGACGACCCGTGCGCCATCGCCGAGACAGAGCTGCTCGGCGCCGCCTCCTCCATCGACGCCGCTGCCAAGAAGCTGGCCGCCCTCCGTCCCCGGCGGCAGGTCAAGGAGGCCGACCAGGATATGAACTTTGACGAGCTGATCCTGGAGTCATGCCAGTCGATCGCGGCGGCCACCTCTGCGCTGGTGAAGGCGGCCTCCTCTGCACAGCGCGAGCTGGTCGACCGGGGAGTGGTGAGCCAGCGTGCGCACTACTCGAGCGAGGACGGCCAGTGGTCGGAGGGCCTCATCTCTGCGGCACGCACTGTCGCCGTTGCTACCCACAGTCTGTGCCAGGCGGCTAACTCGCTGGTGCAGGGCCACTCGTCCGAGGAGATGCTCATCTCCGCCGCCAAACAGGTGGCGGGCTCGACTGCCCAGCTGCTGGTGGCCTGTAAGGTGAAGGCCGACCCCGACTCGGCCGCCACACGTCGGCTCCAGGAGGCCGGCAACCGCGTCAAAAAGGCCACCGACAACCTGGTGCGCGCCGCACAGCAGGCCATCGAGCAGGACGAGGAGCGCAGCCTGATCCTCAACAAACGGCTCGTCGGCGGACTGGCCCAGGAGCTGGACGCGCAGAGCGACGTGCTGCGGAAGGAGCGAGAACTGGAGGACGCCCGGCTGAAGCTGGCCGCCCTGCGCCGCGCCAAGTACGGCGAGGGAGGCGACAGCGAGGGTGAGGGATACCTCAGCGGCTACGATAGCTCCACCAGGTACGAGTCCTCTCGGCTGGAGACCTCGCGTCAGGACGCCAACGGCGCGCGGAACATCTACTACACGTCGTCAGCCCACTCGACGCCCCAGTCCACCCCGGGCAACACGCTCAAGAAGACCTCGTACAGCGTGACGCGCGAGTTTCCCGTGAACCAGGACCCGGCCTCGGCACTGGCCGGCGGCCTCTCCAAACTGACCATCGAACGGTCCACCGCCAGCCCACTGGCGGACCGCGGCGCGGGCTCGGAGGCCGAGATGGACAGCTCCATCACAGAAGGACCCAGCTTCTCCGAGTCACTCAAACACTTCAAGAGCTTCGCCGGCGGCCGGTCCGGCAGTCCCGCGAGCAACTTCAACAAGTCGTCGACCAGTCACTACAGTTCGTCGATGACGCGTACCACGGGCGGCGGCGCCGGCGGCGGCGACCCGCTCACCTCGCTGGCCTCTGCCGAGCGGATGCTCAGCCAGAGCTCCCAGCGCGTCGAGAAGACGGTGACAATGACCAACACGAGCCGCTCGTACCGCAGCGGACAGACCTAGGGGCGGCGCCGCGCCACTGCCCGCCGTACCGCCCCGCCCCGC
>CL6344.Contig2_Ba_mix
GGTTTTGTCGGCTATTTATTACCTGCACCTTTTCGTATCATGCATATGGGAACACAGTTCAGTAGAAAGGTCGCCACAGAAACACTAGCGGGCATACGCGTCGCCATGGCAACGCACGACGCCGACTCCGCCCGACACTGCGCCGCCGCCATGTTGTCCGCCATATTACGGCGCAGGCCAGGGGCTCGGGCGCCGCACGCGCCGTGACGTCACGACCGCCATCTTGTGCGGATGGGCGCCGACATTTAGCCGCGCATGTCGCCTCACTCACTCGTTCAGTCTGTCTGGGCGCGCGGCTCGCCGCCGGTAGCTGGTGGCGCTACCGGCGGCGACTCGCAAAGCTGTCACTTGTCATGTCGTCAATAGATGTCGCGAGTCATGCTGGCCAGACCGGACGGGGGCTTGCCGCTGGCCAGTCACGATGGAAAGTTTTGTCTTGAGTCAACGTATGTCGTTTACATCATCGGGCTGGCACCACGGACGGCGGAGGCGCCACGTCCACGAGCGCGGAACTTGGCCAGCGTCTGCTCGGCCAGGTCACAGCGCTCCTCCGACTCCTCCAGCTCCTGCTGCGCCTTCCTGAACTTGGCCAGGTTGAGCGCGGCAATCTCCTCAGCCTCCTCGATCTGGCGCTTGTAGGTCTTGATCTTCTGCTGCAGCTTGTCGACCAGGTCCTGCATGCGCTCGTGGTTCTTCTTGTCCTCATCGGCCTGGAAGCTGAGCTCCTTGATGCGCCTCTCAGTCTTGCGCAGGTTCTTCTGGGCCTCGCTGTGGCGGCGCTGCTCGCTATCCAGCTCCTGTTCGACGGTGCGCACGCGCTCCTCGAGCTTCTGGATCATCTTGCGGCTGGTCTTCATCGCGTTCTGCTCGGCCTCGTCAACCCGGACCTGCAGATCCTTGACCTGGACCTCGAGGGCCTTGCGCATCTTCTCCTGAGTCTGGGCGTGCTCCTGCTCAGCCCGGAGCTCGTCGGCCAGCCTGGCGGCGTCGACCATGGCCTTCTTGGCCTTCTCCTCGGAGTTCTTGGCCTCGTTGAGCATCTCGTCGAGGTCGGCGTGCAGCGACTGCACCTCGCCCTCGAGCTTCCTCTTGGCCATGGAGGCGGCGGCGAAGTTGGCCTGGGCGTCAGCCAGGGTCTCGTGGTTGTCGGCCAGCTCAGCCTCGGCCTGGCGGCGGCCGCGGTCGGCCTGCTCCAGCAGGGTGCGGCTCTCCTCCAGCTCTCCGTGCAGGGCGTTGGCACGGCGCTCCGAGATGCCCAGCTGTTCGCGGACATCGTCGCGCGCGCGCTGCTCCTCCTCCAGGCGCGCCTGGGTCTCCTTGATCTCGTTCTGGTAGCGCTTGATGGTCTTCTGCGCCTCGGCGTTTGCCTTGTTGGCGTGGTCGAGCGCGATCTCGAGCTCGTTGATGTCCGACTCGAGCTTCTTCTTCATGCGCATGGCCTCGGCGCGGCCCTTGGCCTCGGCCTCGAGCGACGCCTGCATCGAGTCCAGGGCACGCTGGTGGTTCTTGCGAGTGTTCTCGAACTCCTCCTCCTTCTCCTGGATGCGGCGGTCGATCTCCTGGCGCACCTGGCTGAGCTCCAGCTGGCCGCGCAGCACCTTGTTCTCCTCCTGTTCCAGGGCGCTCTCGGCCTCCTCCAGGGCGGCCTGCAGCTCCTCCTTCTCGACCTCGAGCCGCTTGCGCGACTTCTCGATCTCGTGCACGTTGCGGCCACCCTCGCCGATCTGGTCCATGAGATCCTTGATCTCGTCGGCGAGGTTCTTGTTCTCGCGGCGCACCGAGTCGAGCTGTTCCTGCGACTCGTCGAAGGCGGCCTTGATGCGGAAGAGCTCGGTGCTGTAGTTGCGGCACTCCTTCTGCGAGGCGTCCAGCTCGGCAGAGAGGTCATCCACCTTCATCTTCCATTCGCCAATGATCTTGTCGAAGTTGCGGGCCTTCTTTTCCATGGCGTTGGCCAGCTGCTGGGCACGGTCGACCTCCATGTGCATGTCCTCGAGCTCGCCGCTCAGGCGCTGCTTCAGCTTCTCCAGCTGGATGTTCTTGGCGTTGAGCGACTCGAGCTGCTCCTCGGCCTCCTGCAGGCGGGCAGACAGCTTGCGGCGGTGCTCCTCCAGCTCCTCAGCCCTGGCGAGGCCGTCCTGCTCGTACTTCTGGCGCCACATCTGTGACTCGGCGTTGGCCTTGCTGAGCTGGCGCTGCAGGTCAGCCTTGTGCTCGGCCTCCTCCTCGACCTGTTCGCGCATCGAGTCCAGGTCGTGCTCGAGGTTGCGGAACTTGCCCAGGATGGTGGCCCGCTCGCGGGACTCCTCGTCGGCCATGCGGCGAGTGTCCTCCAGCTGGGTGGTCAGCGAGACCTTCAGCTTGGAGAGCTGCGAGATCTGGCTCTCAGCCTCCTCCAGCTGGCGGCTGTACTCGGAGTTCTCGATGGTGAGCTTCTTCTTGGAGGCGTCGAAGTCGTTGAGGGTGCGGTTGGCCTCGTCCAGCTTGGAGGTCACCTCGTTGATCTGCTGCTGCAGGATCTTGTTCATCTTCTCAGCGGCGGCCTTGTCCCTGTTCACCATCTCGACAGCCTGTCGGGCATCGTGAGCCTCGTGGGCGTACGTCGTACGCTCCTTCTCCAGCTTGGCCTTCATCTTGTTGAGCTGGTCGATCTGCTCCGACATCTCGGCAATGGCGTCATTGTGACGGCGGCGCAGGCTGGCCAGCGAAGACTCGTGCTGGATGTTCTGCTCCTCGATGTCACGGCGCAGCTTGGCCAGCTCAGCCTCCCGTTTCTTGTTGAGCTCGATCTGGGCGGCGGTGGCGCCGCCGGCCTCGTCCAGTCGCTCGCCGAGCTCCTCCAGCTCGCGGGCCAGGTCGGAGCGCTGCTTCTCGGCCTTGGCGCGCGCGTGCCGCTCGGCCTCCAGCTCTTCCTCGAGCTCCTCGATGCGCGCCTGCAGCTCCTTGATCTGCTTCTGCAGCTTGTTGACCAGCGCCTGCTCGTCCTCCAGCTTGGCGGACAGCGAGGCGATCTCCTTGTCCTTGCGCGCGATGGTCTGCTCGAGTTCTTTTTTGTTGCGCTCCAGGTCGGCCACAGCCTCCTGGGTCAGCTTCAGGTCGCCCTCGACCTTCCGCTTGTTCTTCTCAACGTCGGCGCGCAGCTTCTTCTCGCGCTCCACCGAGTCCTCCAGCTCGTCCAGCGAGCGCTCCAGCTTGGCCTTCACCTTGTTCAGGTGGTTGACGCGGTCCTCCTGGCATTGCAGGTCCTCCGAGGTCTTCTGCTGGTTCTCCTGGAGCTGCTTCTTCTCCTTGTTGAGTTTTGCGATGAGCTCCTGCTGGTGGGCCACCTCGTCCTGCAGGTTGCGGATCTGGTGGTCCTTGGTGGCCTTGTCCTGCTCCGCCTTCTGGATGGTCAGCTCGTAGTCCTCCAGCTCCTTCTTGATCCGGTTCATCTCCTGGTCCAGCTTCTTCTTGGCCTGGTTCAACGCCTCGCGGGCCTCCTCTTCCTCGGAGAGGCGGTCCTGGGTCTCCTGCAGCTGCTTCTCCAGCTGCTTCTTCTGCGCCTGCAGCTTCTGCTGCTTGGCGTGGAAGTCGCTCAAGCTGCCCTTCTCCGAGGCCAGGGCGTCGAGCAGCTCGTTGCGCTCCTTGTCGAGCTTGGCGTTCTGCTCCTCCAGCTGCTTGCGCAGCTTCTCCTCCTTCTCCAGGGCGTCGAGGGCCTTCTGGGCCTTCTCCTCAAGGGCGCGCATCTCATCCTCGATGCGGGTGACGTTGAGCATGGGCTTGATCTTCTGCCACAGCTTGAACCACATCCAGTTGCGCAGCTGCATGTACTTGCGCAGGTTGCGCTGCACCACGCAGAGGGCAATCCTCTGGTCCTGCAGCTTCTTGTACTCCTTGCGGGAGAAGTAGCCACGGATCCAGGCCTGCAGCCAGGAGAAGATCTTGGCCAGCCGGTCGTCACGCAACTCTTCCATCTGACCCAGCACTCCAGCGCGGAAGAACACCTTGGTGTGTCCAAGACGGAACAGCTCCTTGTCAAGGCCAATCTTATCGAAACAGGCGCCTGCCGCCTGCTGGTCCTCCTTCTCCTTGGCCATCTCCTGAGCGGCCAGGATCTTGTAGCGGTGCTTGAAGTCCGAGTAGACCATTCGGTTGGGGAAGCCCTTGCGGCAGATACGGATGCCCTCGAGCACACCGTTACAGGTGAGCTGGTGCATCACCAGGTGGGAGTCGATCACACCGGGCGATTTGGTCTCGTTGGGGATAATACAGCGGATAAAGTGCGGAGATGTAGCGTTCAGCGTGCTCATGAGTCCGTTCAGCTGCTCTCTGTACATGGCAGACACGGTCTGGAACGCGGAGCCCTTGGCGCGCTTGCCACCCTTTCCGCCGCCGCCGCCCTCCTCCTTGGGCGCCGATTGTCCGGGATGGTCGGCGAACAGGTCGACCAGCAGGGCGTTGCCGCTCTTCTTGAACTGGTCGACCACCGTGTCGTTCAGCGGGTCCTTGTTCTTCTCGAGCCAGCCGGTGAGGTTGTACGCCACGGTTCCGGCGTAGTGGACAATGGCGAAGTGAGCCTCCTTCTGTCCCGGCTTGGGCGGCTTGGGCTTGATGAAGCAGGACGACTTGCCCAGGTGGTTGTTCTTCAGCTTCTCCTCGAACGACTTGTCGGTGGCCTTGGGGAACATACTCTCCTCCTCAAGGATGGAGAGCACACCCATGGGCTTCTCCATCAACTCAATGCAAGCTTGCAAGTCCATTCCGAAATCGACAAACACCCAGTTAATGCCTTCCTTCTTGTACTCTTCTTGTTCAAGTACGAACATGTGGTGGTTAAAGAATTGCTGCAGCTTCTCGTTGGTGAAGTTGATGCACAGCTGCTCGAAGCCGTTGTAGTCGAAGATCTCAAAGCCGGCAATGTCGAGCACACCGATGAAGTGAGCGCGCTTCTGCTTGGTGTCCAGAGTCAGGTTCACCTTCTTGACCAGCCACTTGAAGAGACGATCGAACATCGCCTTGGCCATGGCACCGATCGAGTAGTTCACCTGGTCCTTGTTACGGCCCTGGGTGACGAACTCGTTGCCGACCTTGATCCTGGGCTTCAGCAGGTTCGTGTACAGCATCTGACCGTCGACGCCGATCAGCTTGGCGACACGCTCACCCTCAGCGGTGCCGTCGGCCTCAGCCTGCTCCTCGCGACCCTTCTGCTTGAACTTCATCTCGCCGATGTGCATGACAGCAGCGGTGATCTTGTAGATGTCGTTCTTCTCCTGCTGGCTGAAGTTCAGCACGTCGAAGGCGGTATCGGTAAAGGTCATTTCCTCGCCGTCGTCAACGCCCGGGATGAAAGTTTTGCCCTGGGACACGTAGTGGTAATCGTGGATGTCGTCGCTAAGGAGACAGTCCTTCTTGATGGAGGGAATGGCTCCGGACATCATCTGGTAGAAGATATGGTAGGAGCGCTCCAGCGGCTGCTGCGAGATGACACGGGCCTTCTCCAGCAGATAAGTCTCGATGTCGGCGCCGGCCAGCTTGCCGGCAGTGCCGAAGTGGATGCGGATGAACTTTCCGAAGCGGGACGAGTTGTCGTTACGGGTGGTCTTGGCGTTGCCGAAGGCCTCCAGGACGGGGTTGGTCTGGACGACCTGGTCCTCCAGGTTGCCCTTGCCATCATCCTTCTTCTTGCCGGAGGCACCGACGTTGGCGAAGTACGCGATTACCTTCTTTGTGTTCTCAGTCTTTCCGGCACCGGACTCACCGGTAATCAGCATAGACTGGTTCTCGGCGTTGGTCATCATGTCGGTGTAGGCGCCGTCGGAGATGGCGAAGATGTGGGGCGGCACCTCATTGCGCCTGCGGCCCTTGTAGATGTTGATGGCGCGGTTTGTGTAGATGGGGAACCGCTTGTACGGGTTGATGGCCACACAGAACAGGCCGGAGTAGGTGTAGATGAGCTTGATGAAGTAGCGCTGCTTCAGGTTGTTCAGCACGGAGGCGTCGTTGAGGTAGGTCAGGTTGGACATGTCCTCGCATTTCTCGTACTTGGGCGGATTCACCTGTTGCACCTGCTCCTTCTTGATGCTCTTCTCGTCTCCGCCGGGGATGGCCACGGTGACCAGGTCGCCCTTGGTGCCGACGATCTTGCCCTGCACGAAGCCCTCCTCCTTGTCCGGCACCCAGGCGGCCACCTTAGCGTCGAACGGCTTGTTCTGGTCGAGCCGCTTCTGCTCCAGGGACACGTACAGGTAGGGGGTGGGGTCGGGGTCCTCGGCGGGGTCGGTTTTCTTGGGAGCCATGGCTAGTGCTGTGGCTGGTCACTGGTGGTGGTAGCTGGTGCTGGAGATCGGTGACGTCACAGGTCAGCCGCCAAACGCTAGGACGGAGACCTCCTGTTTGGCGGGCTCGGCTCGGGTGCTGTCAGGTCAGGTCAGGTCGGGTCACCACCTCTCACGCCCACTCGCACAGCCACACGCCCGGCCGCCGGCTGGCCGCAGTACGTACGTTCGGA
>CL1818.Contig1_Ba_mix
CAACCTCTGGCGTACTGAACAGCCTCTGCACGCCCTCAACGTTCGTCAGATCGTCAAGATGTTGGCCAGCGCGGCGTGGTGTCCTCAGCAATTTCTTCACCCCTGCTACATCCGTGTAGTCGGCCTTCGGAGAGGACACAGTCTCCTGGCGTTTTCAGAAGCCGCTTGACGCCTGCGACATTCGTGTAGTCTGCCTTAGGCGACGAAACAGTGGTCGGTGTTCTAAGAAGCCTTTTGACACCTGCGACATTCGTGTAGTCGGCCTTCGGAGATAAAACGGATGTTGGCGTTTTAAGAAGTTTCTTGACACCTGCGACATTCGTGTAGTCGGCCTTCGGAGATGAGACAGCCGTCGGCGTTTTGAGAAGCCTCTTGACACCTGCGACATTCGTGTAGTCGGCCTTCGGAGATGGAGCAGCCCTTGGCGTTCTGAGAAGTTTCTTGACACCTGCGACATTCGTATAGTCTGCCTGCGGAGACGCCACAGATGTTGGCGTCTTCAAAAGCCTTTTCACGCCAGCAACCTGTGAATAGTCAGCTTTAGGCGTGCGGGCACTGGCTCTCGGTGTCTTCATCAACTTCTTTACGCCTTCAACGCTTGTGTAGTCGGCACTTGGAGTCGCGGCTTTCCCTCGCGGCGTCTTCATCAAGCCCTTGACTCCCGCAACATCCGTATAGTCTGCCTGAGGAGAAGAAGCGACAACGTTCGGAGTTCTCAACAGCTTCTTTACGCCAGCAACCTGGGTATAGTCAGCCTTAGGCGTTGTTCCAGCAGACTTCGGTGTTCTCATCATCTGTTTGACACCAGACACATTGGTATAATCCGCTTTCCTGCCCGAACGCTTGGGCGTCACCGACTCAACTTCGTCCGGGCCAGGCGCGTCCGGTGTTGCCTGCTCCAACAGCATCGCTCCGATCCTGCCGGGCGTGAGTAGCGGGCGCCGGGGCGTTCCCATCGGCGACACGAACATGTCCTGCGAAATGTCGGGCGTCTGTACGCAATCCATGTCAAAGGTTTTATCCATCGTCGTCGACGTCATTGACTTGCGGGAGCTGGCAGAAGACCGGCGGGACGGCGGCGACCGGACGGCCGTCAGACTCTTATCTGCCTTCGAGCGCCGCGCAGCAGGTGACTTAGTCGCCTTAGCGGCCGGCCGTGCGGCGGGCGTACGCGGCTTCTTGGCGGACAGCGCCCGTTTGGGTGCCGCCTTGCCGTGCAGTACGTAAGTTGGCGGAGACTGCGCGTGGCCTGTAGTCGGAGAGCCAAACGAGAAACTGCCAGGGACCTCCGTACTCAACGTGGGTGTTTTGGGAGCTTTCGGTTTCTTGGTTTTCGCCGGAGCCTTCTTGGTAGACTTAGCGAGCTTCATGTATTTGTTCTTTAGATTTTTCTTTAACATATCCGCGTAGGTCAGCTTGAACTTGCGGCTTGGCGTCTTTCCACGGGTGCTTTTCGACGCGGTCTTCGGTGTCTTTGCGTTCTGACGAGGTGTTGCCGGTGTTTTCTTCGCAACATCTTTAAGTTTCTTCGCAGTCGAGGCGGCAGGCGTGGCGGATGCTCGCTTCGCGGACCTGGATAGCGCCGTTTTCGACATGGAGACACGTATGGTAGGAGTTTGAGCAGCAGTCCCGGCCTGGCCACTCGAGGCCCGCGAAGTTTTCTTTCCGCTTTTAACGACCAAAGTCGATTCGCTCTTCCTTCTCGGTGTGATCGGTGTTGCCTTAGCAGAGCGCGGCGTAACCTTCGAGGACGTGACAGCCACTGAGCGCCGCTGCATCGACCCTGGTGTCTTAGGAGTGCCTGTCTCCTTGGACGTGGACTTCATTGGCGTGCTGCCCCGCTTGGGAGTAGCCGTTTTGGGACTGGCAACTTTCCTCGGGGTAAGTGACTTGGGACTTTCCGCTGCCTTTCTTGAGGCAGCTGGAGTCTTCTTAGGAGTCGGTGTTTTACTGGCGGGGGTCTTCCCAGGAGACACCGTGCTCTTAGGTGTGTGTACATTTGCAGACATCGGTGTCTTGACAGCTTTCGGCGTGGAAAGCGTCCCCTTCGGACTGCGCGGCGTCACTTTCGACGCCAACAAAGACACCGAACGCCGCTCCACAGAAGCAGGCGACTTTTCTGAGGCGCGCAAACTCTTGGGAGTAACTGCTTTGGGGCTAGCTAGCCTTTTAGGAGTAAGCATACTAGCTGCACTTGTCACCTTCTTAGGAGTGGGCGTTTTACGGCTGGCTACTACTTTCTTTGGAGTGGCAGTCTTAGGCGTGAGAGCTTTCTTCGAAGTGGACAGCTTAGGAGTCGCTGTCTTTTTAGGAGTGACCGTCTTAGGAGAATTACCCTTCTTCGGAGTAGCATCTTTTATCGGAGTAGTTCCCTTTTTCAGAGTATTACCCCTGCCCGGAGTAATACCCTT
>Unigene27606_Ba_mix
CAGCTGTTGTCCTTGCTGCTGTCCTTGTTGCTGCCCCGGCTGCTGTCCTTGTTGCTGTCCCGGCTGCTGTCCCGGCTGATATCCAGGCTGTTGTCCCTGTTGGGGTCCAGACTGTGCGCCGGGCTGCTGCGTGGACTGCGAGGCTGATTGTGCGGTGGACTGTGCTCCTGGTCCCGTGCCCGGCTGGGATCCCTGCTGTCCTGCACCGCTGCTTCCACTGGGGCCGCCTGGCTGTCCTGCGCCAGCTCCACTGGTAGGCTTTCCCAATTCATTAGCGCCCGGGTTGATAATGCCACCGAGAGGGGACACCTTAACTCCAGCGGTGCTGAGTTTCCTGCCTGGGAAACCCGGAAATCCTGGGAATCCAGGGAATCCCGGGAAACGTGGCGGGAAGACCGGCCTCGGCACCTTTCCAGGGCCTCCTGGCTGTGGTGCGGAGGCACCGCCAGACTGGCCTCCCTGCGCTGCCTGCGGACCGCCTGGAGCCTTCGGTGTGGGGTCGACGGCAGGCGTCGGCTCGGGGGCAGCCGGACCCCCTGCAGACGGATCAGGGCTCTGGCCAGGGGCTGCGCTGGGCTTTGGTGAGGCACTGGCCTCAGCCGCTGGAGTGGCAGAGGGCTTCGGTGGGAAGAGGTGTTTTGGGAAGGGGAACGGCAACTTAGGTACGAATGGAGGCGGCTGTCCCTTGAAACTGGGAGGAAGACCGGGAGGGAAACCTGGGAAGGGCACAGGCAGTCCAGACTGCTTGAAGGGTCCGAATGGAAGGAAGCCCGGCTTCGGAGGCGGGAAAGCACCCGGGGGCAGTTTGGGCGGTCCGCTCGGGCCTCCGCCGGCCGGTGCTCCGGGCTCCTGTCCGGGAGCGGGTTCTGCAGCAGACGAAGAGCCTGAGCCTCCCTGACCTCCCTGACCTCCAGCGCCGCCAGCCGACGGGGACGCCGGTGAGGGCTCCGCAGGCTGTGCACTAGGCTCCGGGGATGGCTGTGGGCTCGGAGCTGCAGGGGAAGGCTGCGGCGGCTCGGGCTTTGTAGGGCTCTGGGACTGAGAGCTGGACTGTGCCGAGCCGGAGCTGGATGCTCCGGGGGCGCTTTGCTTCAGAGCTTCGAAGTTAAGTCCAGGTGGTGGCTTAATTCCTCTCATCTGCAAGAACTTCAAGAAGTCCAGGGGCGAAGGCTTGGCCGGTGTCGCGCCTTGGGCGGCTGGCACTGGTGGCTTCGGTGCAGGTGGCGACGGTGATGGCGCGGGCGGCTCGGGACTGGGCTTGACGCCGGCGATGGACAGCGGTCCGCTGTTCAGGTTGTGCGGGATGCTGCGCGCGGTGAGCACGTTGGGGTTGCTCTTGACACCTGGCTCCGGCTCACTCGCCGTTCGGCTGATGGAGACCTGGCTGGCAGCCAGCGGCGGCTGACCGGCGCCCGCCGCCTTGGGAGGCACCGGCGGGAAACCCGGCGGCGGGAAGAACGGGAAGCCGGGGAACTTGGGGAACGACGGAAAGCCGGCCGGCGGCTTCGGGGCCGCGGGCCCCGCAGGTTTGGGAGCGGCCGCGGCTGGTGGCGGTGACGGCGGCGGGGCCGGCGTCGGAGCCGGTGTTGGTGCAGGTGTAGAAGCTGGTGTAGGAGCCGGAGTAGGCGCGGGCGTGGTCGCGGGAGTCGTGGGCGCCGGCGCCGGCGACTTGGAGGCTGGACAGCAGAGTCCGATGCCCTTGTTGTTGGGCATGATGCAGGGCGTCACCTTGCCGCCGCTAAAAACTTGCGGGCACTGCGGTACCGTCTTGCAGTTGCATTGCGCGGCAACCCGTGCCGCTGCGACGCACAGGAGCACCGCGATGCAGGCCCATGTTCTGGCCATGCTGGCGGACGGTGCTGCGGACCGTCTCCTCGGAGGACGAATCGCGTCCTCTCCACAGATGTCCGGGGTGTCCTCCTGGTGCTGCACGTGCGCGTCCTGTCCTCCTGGTGGTGTTGGTCACTCAG
>Unigene27724_Ba_mix
CGCGCCCTGGCACCGCTCGGCCGCGCTCCAGCTGCGCACCGTCATGGAGGCCGACAACCGGCTGGAGCAGGCGCAGCAGCCCGGCGTCGCCGAGCCGGGCCTGGTGATGGCGCGCGCGATTGCCGACGTGTCGGCCACTCGGCTGTCGCCGGAGCCCATCTCCAAGGCGGTGCCGCCGCTCACCCGACCAGAGATCGCCTACATCCGCGACCTGCTGGAGGAGGCCGTCGATGGCGACCTCATCCTGCCGGTGTGATCGGACCCGCGCCGGGCAGCGGGGAGGGCACGAACGGCATCATCCACCCACAAAGAACAGCGCGGCCGCCGCCGCAGGACGGAGCGTTCTGCAGCGGTGGCCGCGACTTCACTCACAGCGGGCAGTCATCACCATCACCATCAGGGCGGCCAACCCATCG
>Unigene28390_Ba_mix
CGCCAGTTGAAGCGCAGTCTACCCCTGGAACGTCCTCGGTGGAGTTGCAGACTGCTGCTGGAGCAACCTCGGATGTTCCACAAAGCCAAACACTTCCTCAATCTGTCATTGGACAAGGAGGATCTGATGTTTCTTCGAAAACCGTTCAGCAGGCCATGACCCAAATTGCTGAAGGCCAGATTAGTATCGAGCAAACGCAGGCTTTGGCTGAATTAGCTCAAGCACATGCAGCCTACCAAGCATCTCTGAAGGTGCCGGGTCCTGGAGGTGCACGAGTACAGGAACTGACCCTTGCCGAATTGAATAAGGCAAGAGCTGCGTTTGAGGCCACCCTTTCAGGCACAGAACCCATTCAAATCCAGCTCCCAGCGTTCAAGGCGCCTGTCGAGCAGCCCATAGAGGACGTGGTGCAAGAGCAGCCTGCAGCCGATGTTATTTCAGAACAGCATGCAGCAGTGTCGCAGCCAGTGGCACCGGCTACCCAGGACACGCTGTCTCTCTCCACCGTTGGCGGTGCTGAAGATGTATCACAGCCAAACGCACTCACAGGTCAGGAAGTTTCCGGCAGCCAGATAGACGACGCCGAGCTGGCTCATGCGAAGGCTGTTGCTGAGCTAGCTCAAGCGCATGCCGCGTATGAAGATTCTCTTAAAGTGGCGGGGGCTGCTGGGAA
>CL2023.Contig1_Ba_mix
GTCCCTCCCGCCGAGTCTCAGCCATGTCCGCGCCGCGCCTGCTCTTCACCGCGCTGCTGGCCGCAGCGGCCGTCCAGCTCAGCACCCAGCAGACCACCGAGCTGGTCAGCCAGCAGTGCCTGGGCTGCATCTGCGAGGCGTCCACCCAGTGCGACCTCAGCAAGGACTGCAGCAGCGGCTACTGCGGGCCCTTCCTCATCGGCAACGCCTACTTCGTGGACTCTGAGCTCACCGCCGAGCCCGAGTTCAAGGACAAGACGCTCGAGTCGTGCACGCGCGACCCGTACTGCGCCGCGGCCGTCATCAGGAAGTACATGGCCAAGTATCCTCGCGACTGTAACGGCGACGGACGTCAGACGTGCTCCGACTTCGCAATGATCCACAAGGCCGGACCGGGCGGCTGTGAGCGCAATGCGCCGCACGTGCTGAAGAGCGAGTACTGGCAGCGACTGACCAGGTGTCTGAACATCTACAAGCAGGCGTGAGGGGCAGGAGTGAGCCGGCGGCGGTGTTGAAGTGCTGGTAGGTCCTCAGGGACACAGGAGCGGCTACAGCGAAAGGCGACGCTTTTGGTGCAGCAGCCTCGTTCACATGATTGAAGCTCGAGGAAGAAAAGTGAATGTCGCTTAGCGCGACATAAATCGCTGAGATTTTAGGTTGAAGTGGATCGCTTTTCCGTAAAACCTGTCGGTGTAAAACGGGCATTTAGCTTTGGCTCTCTAGCTCTTGTTCTAAAAAAACGAGTTGAAAAGACGGTGCTTCATGCCACCGAAAGCTGGAGAGGCGGTCGTGGCCAGCAGCACTGAATGTGACCGTTAGACTAACTAAGCCTGGCGGTAGTCGACGGATGTGTGGCTGCGTATCTTGTTGCTTGGTGACCTACCTGTATGGCAAGATTACTTATTTTTAATAAACGTAATGTTACAACGCTGTGAGCACCCCGATGTTTCACCTGAATAAAATGGTATTAT
>Unigene27862_Ba_mix
GCAGCGGAGCCGTCCGCCGCGCCGGAGCCGTCCCAGGAGCCGGTGGGCGCGCCTCTGGCCGCCATAGTGGCCGCTCAGGAGTTCGGTCAGCAGCCGGCGGCCGGCGCTGCCAATCCGTTCGCACCGGCTCCGACCGCCGCCCCGACGACGACCACCGCGGCGCCGACCACCACCGACTCGCCTGAGGTGGCAGCCGCCAAGGCCCGCTTCAAGGCGGCCTTTGACGAGGCCGTGCAGGCAGCTGCTGCCGCCGCCAAGAGCTCTGACACCCCCAGTGCACGGAAAGCAGTGAAACAGCAGCTGCAACAGTGGCTGCAGCTGCCACAGCAGCCTCAGCCAGAACAGCAGCAACAGCAGCAACAGCAG
>CL5150.Contig1_Ba_mix
GAAGAAGTGTCCCAGTTCTACCAGTTCCTCAATGCGATGGAATCTGAGACTTTTGGTCATCTTCCTCATGAACGAGCTCAATGTCGAAGACTTCAGTGGGTATCCAGACGCGCTCTCGCAACTTCAAAGCGAGTTCGAGTCCAGTGAACACGTCTTTGCACCAAGCATGCCTTCAGTGGAGATGGAGAGGCTCACTTCCTTCCGTATCATCAACGTCAGCGCCAGCGATCCGTCAGCCATCCGTCTGGGGGATGGCATCACCAAGACCCTGCTTCTTGTCAACCTCAAGGACCGGTCAGCTGCAGACAGACGCGAGGCCCTGCTTCAAGTGGACGACGCCATTGAACATGTGCTTGAACAAGTGCGACGTCTCACAGATAACTACGTGGCTATGCTTACTGGACGGTACACAAGCATGGGTGAAGATATTGAATCACGTCCAGTCGAAGCCTGAAGGCTTCTACCCCCGACAAAACTCCCGATAAACCGACGACCCCACATCATCTCTTCCTCAACCTCGGCTGCATCCTGCTGTACACATCAGACTCGCCGGTCATCCACT
>CL5140.Contig1_Ba_mix
GGACCAGCCGAACGCGCTGACCCTCTGTGCCGAGTTGGATGAGTGTTTTGTAGGACTTTTTATAAGATGTAACGTACAATGTGTCATATGCTGCGAGTCAAAAGTATGACAAAATGAAACAAGGTGCTGAACTGCAGGCAGCGTGCGCCTAAACATCTATCTTCAAGCATCTTCTGACATTGGAAACCCGCGCAGTATCAGCGGCACACTCATTATCCCACTGGAGCCACGGCAATCGGCGCTACATCCAGAAACACGGCACATCTACATAAATAGTGTATTGTCTCGTGTTTACATGTGGGTCGCCGACAGCTCGGCGATATTTGGTAGGTGTGTCGGAGCGCGGCGGCCTGTCATCGCCACGGCTCGGGGCGCGCACGGAGCACAGGCCGACCTACAATACTGAGGGCTCGCACACGGGGCGCGAGGGGAGAAAACGGAGGGAGCGGAGGGAAGAAGACGGACGGAGTGTGTGTGATCACTGGGGCGGCGCGTCGGCCGGCTGCTCGGCGGCGGCGGCGGCAGCGCCCTCGCCTGCCGACCGGACGGCGGGCCGCAGCAGGTCGCGCGCGTCAAAGCCGTCCGTGCAGGTGAAGGTGGGGCAGCAGTCGGGGAACTTCTTGGTGAGGTCCGCCTCGCGCGTGTAGGTGCACTCCTTGACCGTCTTCACCACGCTGGGGCCACAGTCGAACACCTGCTCGAAGAGGCCGAGCTGGCCGTCCTGGTTGATGGGCAGCGCCATACACTCGGCCATGGCACATACGCCGTTGATGTTCCACGTGTCGTTGACGTTATAGAACTCGTAGTTGTTGTACGAGAAGCAGCGGCCGGGGTAGTCCCTGAGCACGTCGGCCGGGATGGTGCGCACGAAGACCTGGCCACTGCCCGGGGTGGGCAGCTTGGCGATCACTTCCTCCAGCTTGGGGTCGGCCGCCGGCGCCTGGGCGCTCACCAGCGCCGACAGGCCCACCGCCACCAGGGTGATGCCGATGCTGCACACGAGGGTCTTCATGGTTCTGTCCTCTCCGTTTCTCCGAGTGAACTGCGCCCGGCG
>Unigene5172_Ba_mix
CGGCGGCTGAGTGTACTGCGGGCTGCTACAGGCGACGCTTCTGGGACTAGGCAAACTAGGCGGTTATAAAGCGCCTGTCTGCTGCGAACAGGACAGACTTAGCAGCCGATAGCCAGAGCACAGTGATAACCATGCTGCTGTGGACCGTACTGGGTGTCTTTGCTGCCTGCGGATTATCCGCGGCACGCTCTCCGGCGCTGTGCGTGAACCAGCCGTGCCACCCGCCAAACCGCTGCGAGGACCGAGGGCAGGGAGTGTCCGTGTGTGTGCTGCCCAGCCCGCCCACCTGCGCTGCTACGTCGTGTCTGGTCGGCTTCGATTGTGTTCTTCAGCAGCAGACGTGTCGGTTCCGGCCCTGCAAGCCGCAGCCGACCTGTATAAAACAGGGCACCAACCCGTGCGGCCTCTGCATCGCTCCTAACGAGTTTTGCGAGCTGCAGCCGGCCGACGGCTCGCCTCCCACCTGCCGATTTGTGGTGGAGCCTCGCTGCGACAACAAGCGCTGTCGCTACGGTGAACAGTGCGTGGAGAAGCAGCTGGCCTGTATCCGCGCCCCCTGCGCGCTGGACCTGCAGTGCCGCCGGCAGTGCGGCTCGTACGGTCAGCGCGGTTAGGGCGGAACGGCACTCCCAGCGGCAGTAGAGGAGGGCTGCGGTGGCAGCGGATTTTAGAAGACGGGAGGGGGATGGGAAACTGTGGGCGATAAGAGTCGGCGATGATGAGGCATGCTTCCACGAACTATGGCTGTTGTTGGGCATATTAATGTACCGC
>Unigene30333_Ba_mix
CGGGTAACAATCATTTGATAACTTTATTGTCATCGGCTTACTCCATTGGAGGTTCCGTCACCTCACACAGCGGTATATTCATAAATATACAATGTTTACGTGCGTAACAGGATTGGCACAAACAGGTCTCAGGCGACCGACAAAATCGGCGCCCAATTCTCTGGAAGAATGAGAGAGCGATCTTTTGGAAGTTGCTGGCCCAGTGTGTCTAGGGTGCCGGAGTGGCGGCTGGCCTCGGTGTCGGCTTCAGGTGTGCGGAGAAGTCGAGCGGGGCCAGGCCTTTGAGGGAGAGCTGCGCGATGACGGACGGCGGCGCTCGGCTGCCCGGAGGGAGGTGGTGCAGGGAGGGACCGCGCCGGACAGCGCCCGGCCGGCGCAGGGGCGGCGGCGGCAGGCCGAAGAAGTTGAACGGGTGACCGCCGGGGAACGGCG
>CL3876.Contig2_Ba_mix
ACGGGGGGGTCATCAGAGAGGCTCACCCCAGACGTCAGGACCACACGATCACTCCATTAGCAAGCCCAAGACAAAAGACGACGACGACGACGACGACGACAACGACGACGGCGACGATGGCAAAGACGACGACAGCGGCGATAACAACGATGGGAAAGACGATGATAAAGACGACGATAAAGACGACGATGACGATGATGACAACGACAAGAACAAGAGTGCAAGACGTAGAAGCGGCGGTAGAAAGGGAACTGACGGCAAGGTGAGTCGACGAGGCAATCGAAGCAGAAGTCAAAAGAATAACCGACGCTTGCAAGAGTCTGAGAAAAATGAAGCAACAAAAACCAGCCGCTCAGAGATGTTGACGGGAAGCGACGCGGTAGCTCAGAGAGTTCAGTTTCTCGCAGAGGAAAAGCAAAATCCAGAAGGACGACAAGCAGCAGCAGGAGGCGTTCGGCAAAGTCCGGAAGAAGGAGGGGAGGATCCAGGAAAAACAAGCGCAGGTCTAACAGAAGGCGGAGCAGCTCTCGGAAAACATCATCCCAAAGACGTAGCAAACATGGCAGAAGTAGCAGACGTCGTTCCTCCAGGAAACGGTCAGGCGAAAGAAAGCAGAAAAGCAACAGAGGTAGAGTCGAAGGCACTGCACCTCGTGCTGAGCGAAACAAAAATAAGGAAGACAAAAACAGCGCCGAAAACGAAACAGCTGGGGCAAAACAAGGTAAACGGGCAAATACTTCAACAAAACGTGCATCAAGAAATAACAGAAAGGGAAGAGAAAACGGTGCTAGCAGCGCGACAAAGCGAACGACGTCAAACCGCAGGGCAGCATCAACAAAACAAGACAAACCAAAAACCACTGTATCAAAACCGACAGCATCGATTCCAGACAGCAAGACAACGGCACCAAAAGCCGGCAACCAGGCAGCAGTACCGAACGTAGCAGCAAGGCGACAGCAACGCAAACGTCAAGCCACAAGACGCGAACAGCATCGAGACGAGGAAACAAGGAAAACAGGAGCAGCGAGGCGCGAGAACAAGACAAGGACGACGACGACAACGACTAGAGCACCACCAACACAACAC
>Unigene24639_Ba_mix
CGGCCGGCCCGGCGGCGCCGTCTGACCACGCCGGCCTGGTGGACACCCAGCTGTTCCACGAGGAGCTGGTCGAAGAGCAGGGCGAGGTGATGGTCTCCGGCCAGCTGGACGAGGACGACCTCATTACCATGGAGCTGGACACCATGGAGGTGCCGCTGCCCGTGGAGACGGTGCCGCGCCGGCCCTGCAAGATCTGCCACCGCCAGTTCAAGGTGACAAACCTGAGGCAGCACATGCTGACCCACACGGGCATGCGCCCGTT
>Unigene28176_Ba_mix
GGTGATGTCTGCCCCAGCGGGTTCACCTGCGGACCATGTCCTCTGCCGGGAGGGGCCTGCTGCTTCCCCAGCTGTGACCGTCCGGACGCCTACGTAGCCGAGCCGTGCGGAGTGGAGGGCATCTGTCTGCCCTGCGAGGCCGCCAGCGAGCGACTCTGCTGCCGGCGTCAGCCCAACACCTTAGAGGACTGCCGGCGCCACTGTCGCCGTGAGAGGGGCAAGGAGTGCTACCTGTTTGGGTGTCCCAAGGGAGCGGGCTGGTGCTGCCGTAACCCCACCCCGCTGTAGGGAGAGCACGGCCGCTGATGTCCGTATGAAGCGCACGAGATCGGGAGTGATACAACGTGGCTACGCATCTACCGCGACTTCATTCTCCATCTCCTCTTCCTGACACACCCACACTTCGGGTTGTCCTTGCGCCCATCGCGACTTTACTTCATAACTTACATGATCTAACTACTTAGTCACCGTTATCTGACCTTGTAGCCATCGTTGTATGACCCCAACCGTGACCCGACACCCGCCTATCATGACCTGACCCCCCCCC
>Unigene4323_Ba_mix
CTCGACCTACGGGAGAACATTGTCTGTTTCCCTCGGACGGTGAAGGACTTTGAGAATTGCCGTTCAGAATCCTTCAGACTTCAGCAACCCTGCCCTGCAGATGCAGGAATCCGAGGCTTTGGAATGGGATGTACTTTCTGCATCGGCGGCAATCCATTTGCTCCTTCTCCCAAGAGGGCCTGCGTGGTACTCTATCGGCATGGTGGTACCGATAAAAAGGAATGCGTTGACATCTCGGAAAGATGCAAAAGGCGCGGCTGTCCTAGCTCCACAGTGTGTGGCCTAGACCTGCAGGAGAAGATCACCTGCTTCCCGCAATCAGTGAGGGCGATCCAGAACTGTCAGTCGGAAGCTTTCCGACTCCAGCAGCCCTGTCCTGCGGATACCACGATACGAGGATTCGGAATGGGTTGCACGTTCTGCGACAGCTTCAATCCGTTTGTAGTACCTTCCCCGTCGCCGAAGCCAACGCTACCTCCTTCCTCCGAGAGAGCCTGCGTGTCAC
>Unigene10933_Ba_mix
CACGAATTTGAGGATATTCTTCTCGGCGTCCCGGACGTGTTTGAACGAGGTGGGGTTCCAGCGGATAGCGTCCGGCAGCCAGCAGCCGTGTTCCTCCTCCATCTTCTGTTCGGCCAGCGCCAGAATCTCCTCCTCCGTGAGCGGCTGCTCGGCGGGCACCGGGGCTCCCATTATCGGTCGGGAAACGAAAAGCCGGTTGAAATAAAATATCAATCGGTCGAGCATCGGAGGCAATCAGTAAACGCCAATGATGTCCACGCGAGACGCGACGAGCAGCACAACCAAC
>CL200.Contig2_Ba_mix
GTCTTGCTTCTCATTTATTGCATTCATTCAAAGCGTAAAATTACCGAACATGTGTCACATCTTTGCCAAAACATACCCGGACGAAGCGGATTTACCGACGACGTAAAAACGATATGTTTTCTGTTTCGTTTATGATATCTATTTATTTATATCGTTTATCGTCGTCGGCACCCCGCTCCGTCTGGCCTTCCGATTACAGCGGGGGCCACGTCTGGGAGCATTCTCCTTCGCTCTTCCCGGCGTTTGCTGATGGTGGCTCTGCGTGGCTGTCATAGGTGGACGCAGCTGGTCTAGTAGCCAGTCCCCTGTTGTTGCTGCTCAAAGTGCTCCACATCATGAGGCACCGGCCCGACCTTAATCGGAATCTGCTCTTGATACTCAGCCTCGGTGAACGGATTCTTGGTGATACACACCTGTACCGCCTCGTGTCTTCAATGAGCTCTTCGACGACGCTGACGCCGCCGACGGTCATATGCTCCAGGATCCACGGCAGGAGCTGACTGACGCTGGCGTA
>Unigene20930_Ba_mix
GTTTTATTGTGCTATTTATTTATTACACAAATAAATCTTTTACAGTATTGTTACAGTCATCAGCCTTGTTGCTCAGCTCATTGAGTGTTGCTCAGTCCAGTTGGGAAGTACAGTCGACCTCCCGTTCAGTAATGTCCTCTCTAGCGCCCTGCTCCGTCCGCTCCTAGAGCACGTACTGGCGGCCGGTGCGGTGGACGGGTCTCTCCTGCCTGCCGCCGCGCCGCGGGTAGTCCCGCCGTCTCTGGACGTCCTCCCGGTACTGGAACTGGCTGTCCCGGGGCGGCGTGCGGCGGCCGTTCGGTCCAGGCCCTCCGCGCTGGAACGGAC
>Unigene27308_Ba_mix
TCTTCTGTCTGCTCCAGCTGCTGGCTGCTGCGCACACCATGGGCAACGACCTGGTGCGCCGTGAGATCGAGACGTCGCTGCAGTCCCGTGAGCCCGGCCGGCTGGGAGAGGCGCTGCTGCAGCTGGTCAGCGGAGCACCCACACTCAGCGGAACGTTCGCCGGGCTCTACCAGAAGGACGCGCTGCCCAAGTGCGAGTTACAGCCGGCCTGGCGGCGCAGCGAGCGATGCTACGCCATCGAGAGGTTCATCAATCTACGCGGCACCAAGGTGGACTTCACCCAGCCGGGAACCACCTCGCTCATCAACTCACTGATCGACAACGCCTCGGGCAACATGATTCAACAGATGTTCCCGCCGCTGCCGACCAGCTCCCAGCTGGTGTTCGCCTCGGTCCTGGTGTTCCGTGACACGTGGAGGCAGCGCCTCTACTGGCAGCCGGGCTCCTTCACCACGTTCTACGGCAACCTGAGCGCCGAGACGCTCATCCAGCAGGACTACTTACCGCTGCTGGACGGCAGCTCGGACGGTGTCATCGGCGTCTCACTGCCGTACAGCATGCCGGG
>CL1878.Contig2_Ba_mix
CGGGCGCTCGGTGTGGGTCGGACGGTGACGGTGGTGACTGCGGCGGCGGTGCTCAGTGCGGGCCGTGTGAGCTGCTGACGGACGGTGCGGGCTGGCGGGAGGCGCCGAGCGGCTCAGGATGACCACAGCACGGGGACGGGTGGCCGTGCTGGCCGCCGTGCTGCTGACACTCCAGCTGAGTGCCGGCCAGCTGCTGGACGCCCAGGACTTCGAGCCGCAGGTGACGGCCAGCTGCGACGCCAGCACCATGACCATCCTGGTGCGGACTCAGAAGCCCTTCTTCGGCGTCATCCACGGCAAGGACATCCGCACCGACCCGTGCACCCAGTTCGGAGAGGGCGGCCTCGAGACGCGCATGCGCGTGAACCTCCTGGCCGGGGAGGGCGACGAGGATTACTGCGGAGTGCGCGGCAACAACAGGACCGATGATAGGTCCATTCCCATTGCCGTCCGGTTTCACAAGAAACTGGAGGTGGCAGAGGACAAGCTGTATGTCATCACATGTGGCAACCCGGGCTTCAAGAACTCCAGGGGTGACAAGTCGCTGGTGACCCTGCGACTGATGGACCGCGGCCGACGCGCCAAGGAGGTGGTCTATGGACGACCCTACAACCTCCAGGTCAAGATCTCGAAACCAGACGAATCATACGACGTCGGCGTGAAGAACTGCTTCAGCTTCAGTACCGAGGAAAGCCGAGTCGATCTGATCAACGAACAAGGATGTCCGGAGCGACAGGGCGTCATCACAAAGTTCGCCTACAACAAGACGACTGGCACAGCAGACGCGACGATCGCCTCCATGTACCGGTTCCCTGACACCAACCAGGTCAACTTCCAGTGCGACGTGGTCATCTGCAAGGGCGAGTGTCCGGCGACCGTATGCCGCGGAGACGACCCCAGCACCATCAAACCCAGCGCGCTGGTCGACGCCGATGAGAACGCCAACGCCCACCTGATGGCCTCGACGTCCGTCTTTGTCGTCGAGCCCGGCGAAACAGTCAGTCTGGAGCCGCTGACCGACTGTGACGGCTACCACCCCGAGTGGCTGCTCTACCTGTGCATCGCGTTCGGCCTGCTCTTCCTCATCATGATGATCATCAACTGCTTCCTGTGCACGGCCATGACGTGCTCGTGCACCAAGACGGAGGTGGTGGAGAAGGACCCGAGCCTCGAGGACTACGACCCTTACCGCAGCTGGCACGGATCGCAGTACTCGCTGAACGGCAAGTCGAACCACGGCTACGACAACTACGGCGCGTCGACGATGAACTCTGCGCGCTCAGTGTCGACTACCAACTCGGACCACTACGCGATGGTGCACTCTCGGCCGGGCAGCCGGTACTCGGAGCCGCGCTCGCACCGCTCGGTGCCGAGGCCACCGCGCTCCGAGACCGGCAGCCAGTACCGCGACCAGCGCGGCTACAACACCACGCCGCGCTACTGAGCTCAGAGCGACCGGTACTCTCGTGCTCATGAGCCAGCGCTACTGAGCTCAGCGCGACCGGCACACCCGGGCTTCTGAGCCAGCCGTGCTGCGAGCCAGCACTAGTGAGCTTGCTGCGGCAGCACACACCTGTGTCTGAGGCTGAGCCGCGGTACTGATAGCTCGGAGGCAGCGAGCTAATCTCTGCCCTCAGTGGCTGGCCGTGTCACTGGTGGACAGGGTCCCCAGAATGAGGACAAAGGGCCCGGACAGAGCGGGGCACTCGCCGGACGACAGGGGACAGTCGGCCGCCACCAGTGTCGGAGCAAACTGGGTTCGACCAGACCTAACCGCTTGGACTGAGTTTGCGAGACGGAAGGCGGCCGTGCCCTAACCCATGTGCCAACCCTGTGGTCCGGTCCCACAGGTGATATATGTGATGTGTGTGCAACAGAGCGGGGGAAGTGTAGAACATGTGCTTAGGAGATGGGTGTGCGTACTGCGTTAGCCATGAGGAGATGTGTGACATGTGAGATGACATTCTAATGAACGTATTGCATATGATCATCATGACGCGTTTCGTACTATGATTACGTTTGAGATTACTGTTACTGTTTAGCGGCGCTTGCTTCATCATGGAAATCGCAGCAAATACCAAGTGCATCAAAGGTAGCAAACCATGTTCTTATCACTCTCGTGAAAAAGTCGAGCTCATCATTCAGAGAAATTCGTTCCTAACTTTAGCGCGGGAGTGTTCAGACAGCTTTCGACGAAGATGAAGCAGAGCATGTTTGTGTGTAACCTCATAGCATAGCAATGCATGTGTTATTTTATTCATGTCTGCTGCAGCTACACGTTGATCCGTTTCATATAGATACCATTAACGACGTTATGAAATAACACATGAGTGGTGCATTTGCGTTTCTATCGTGCGCGCACGCACGGTATATCGTAGAATATTGCTGCGCTGGCGCGGGGTATGTACCACGGCGCAGTCAACAGCTCACCATCGCAATTCATGTCCCTGATTCATGTCCCTTCCATCGAAAACTCAGACCACCACCGCAAGACCACAGCATGTCTAACCTGTCAGCTCGCGACACACAGGCTCGGCGACATGACCGATACCTCGTGGCGGCTCGGTGACGCCATTTTTCACTGACCCGGTGAATCTGGTGACTCGGTGACATTTCATCTGTCAGACCGAAGTGCGCCGCGGATCAGGGGTCAGCGACATGAACCCATCGTAATCCAGCGTGTGTGCGGTTTCCTCTCTACTCTGGCCCCGGTCAATGCTCTCCCTACTCGGAAAGCGCGCTGGAGTGAAACAATCTTTACCGGGAGGACTTGGGTACGCCCTTTACATTACATCACACGAGGCCCGAGTTACGCTGAACGCTGAAACCTGGTGACCTGTTTCGGAAGTATCGCTGTATGGCGACGTCTGGCTCCTATCCGTCTGTGCAACAGTGCATAAAGCAGCCGCTTGTGATTACTAACATCCCATTTATAGTGTCCCAGGAGAGTGATGAAATACATTTAATTTATATGTAAAACTGTTCGTATGTATGCAAGCTTCAAAACAATGAGTAATAAC
>Unigene11702_Ba_mix
ATCGTCGTCGTCGTCGTCATCATAAGCGTCATCTTGATCGTCGTCGTCATCGTTGTATCCTCGCGCGCCGGCCGCGCTGCGGCCGAGTGCGCTCAGGGAGGCGCCACCGGAGACCTTGGACGAGACCTGCTCGTCGCTGGGGATGGGCGCAGCCCAGGCCATGGCGGCCATCAGCAGCAGGGTGACCAGCACCTGAGCACGCATGATGGCCGTCTGGGGTCGGAGGGAGGTCCAGG
>Unigene17497_Ba_mix
CGCCGCCCGCCGGCTTGGCACGGTCCTCCTTCTCATGCTGCATGTAGACGATGTTGATACCGCCGGCGTTCTCTCGCGGCTGAACCTTGCTCAGCTCGGCGAAGCTGGTCGGCTTCTGTTCGTCGTTGTTGTCGAACATGATCACCAGGTTGTTGCCGGCCTTGGAGGGGGAGTCACCACGCGCCTCTCTTTCAAGCGCGTCCAGGACTCGGTTGTCTATATCCACCGGTCCTCCCGCGTCATCAATT
>CL6664.Contig1_Ba_mix
GCGCTTCAACTGGCGTCCCTTCTGCCTGAATTCTTTGACTTTGACGTGCTTCGTCAGCAGCCTTCAGTGCAGCTTCATATGCCGCTTGTGCACGAGTTAACTCAGCCAGAGCAAGAGATCTGACTCGCTCACCGGACGGGCCAGTTATCTTCAGTGCGTCTTGATAAGCTGCATGGGCCTTTGCCAGTTCAGCCACGGCACTGGCCTGACGTTGATCCTTTGCTGCTGAAACGGCCAGAGAGGCTACGTAGGCAGCCTCATCCTCTGTGGGCTGTGAGTCGCTGCTGACTTCGGACAGAGCGGATGGTTCGGCATCCTTCGTTACCGCCCCACTGGGCACACCAGGGAGTGCGCCTTCGATGGGAGCAGCGGGTAAGTCCAGCTCCTCTGTCGCTTGAGGTCCCGTTTGAGACAAGGTGGCTGTGGATCCCAAAGAAGCTGGAACGGGAGCCTGTGATTGAGGTTGTGTGGAAAGGCCTTCCGGGGTGGCATCGATTGACTCGGGAGCTTTCTCTATGGGTTCTCCGGATGTTTCCAAGATGGCCTCAAAGGCAGCCTTAGCCCGGAGCAGTTCAGCCTTAGTCAAAGCCATAACTCGCTGTCCTTCAAAACCAGTTGCTGTCATGGCAGCCTCATAAGCTGTTTGAGCCTGAATTAAGTCAGCTGCAGCCTTCGCTTGCTCTTTGTTCTTGGGAGCTCCTGTTGCCGAGAAAGATGCCGCGAAGGCAGCTTGAGCCCTGGCGAGCTCTGCCTCGCTTAGAAGCGGACTCTCTTCAGGGGCATCTGTTGGTGCCGGAGCTGTTGGGGCAGCCAAAGCTGCTTCATATGCTTCTTGCGCTTTTGTCAATTCTTCAAGAGCCAGTTCTTGAATTTGTTTTCCTGCAGCTCCTGAGGCCTTCAATGATTCCTTATAAGCAGCATGGGCCTGGGCCAGCTTGGCAACAGCCTGTATCTGTGCCAATTCGGCTTCAGCCGACAAGTCACCGCCTTCTTTCTGCGATTCGGGTTTCGGTACAGCCTGTTGGTCCCCGGGAACAGTTGGAAGAGGAGCCGGTGCGACAGCCGGTGTAGGTGGCTGCTCGCTTGGACTTGGTGAAGGAGCTGTAGTGGGCTCTGGTGCTGGTGGAGAAACTTCTTCACTAGCCAGCTTTGCGGCAGCTTCATACGCCTCTTGTGCTTTTGTAAGATCGGCCAAGGCCAGAGCTTGTATTCTTTCGCCCGCTGGACCAGGAACTTGCCGCGCTGCCTCGAAAGCAGCATATGCTTGGTTAAGCTCAGCCTCTGCCTGTGCTTTCGCCAGCTCAGCGTGACTCGGCCGGGAAATAACTGGCTCAGGAATGGTCGGCTGTTGTGCCTTCGTGGCTGGGAACTGATCTGGTAGGCTTGTGTGCTGAGAGGGCTCGGGAGTTGGAAGAAGTGGGTTGGTATTGAGACTGATCGCGGAACCAAGCGAAGATTCCGTCGGGGCAGGTGCTGCTTGGCTATTGACTGGACTGGGACTGTCACTACCAGTGACAAGTGCAGCGTTCTGCGTCTGTTCTTGGTTACCTTGGCTTAAAAATGCGGCATAGGCGGCTTGTACGGCTTCCAGTCCTTTTACGCCCTCTAAGTCTGCTAGAGACAAATCTGATCCAGACGACCCTAGGAATGCCTCGAAAGCAGCTTGGGCAGCATGGGCAGCTTCAGATACC
>Unigene22931_Ba_mix
GCGAATGTTCTTTCTCAGGAGTTTTGGATTTTGATGTCGGTGGTTTGGGTGCGGTGTCGATTTGTCCCATGAGGAAGTCCAGGTCAGCCGTCTCGTCCTTGGGGGCGCTGGGCCGATGAGCACGTTCCTCTCGGTCTTTCTGAGAAATTCCACCCAATCCCAGCTCGCCACTGTCTGTATCACCGTGCCGCCACGTGGAAGTCTTTTCAGCCTTAGGTTCTAGAGCATCGCCGGCAAAATCATCCCCTTTCAGATCGCTAGCTTTGTCCTTCTCTTTCGAATCTCCAGAACCAGCTTTTGCGTCGCTT
>Unigene18115_Ba_mix
CAGCTACAGAATCTGTGTCAGAGGCTGGTGCAGGCAACTCTCCTGCTAAAACCAGAAGTCCAAAGAAGGGCATGAAGCCACTTGCCACAAGCAATGATGGAGACACAAAAATTATTGTCACAGAATCTCTCCCAGAAATTAAGGGAAAGACCGCCGGGAAGCGTAAAGGGCGTGTGATTGCTTCCCGGTACAAGGAGTCGGCGAAAAGTCGCGCTGTGGCCACTCCGACCAAGATGTCCGACTCGTCGTCCATCTCGATCAATCAGAGCAAGCTCTTCTCGACGGCTACCTCCAGTACACCTGTGTCAGCCGCTGGGAAGACTCTGGATACGTCTGTTCGACCGAAAGCCCCGCCGAAAATGGCGCCCCTGGACACCACAGTGCGGCACCTCTCTTCTGCCGTCCCTG
>Unigene9255_Ba_mix
GAGCATTACAAAGGAGGAAAACAGTGCTTTCGTGGCTGGTGACGCCTTTCCAGAAGTACCCATCACCATGCCTGAAAAGCAAAATATGACCGACGAGAAAAGCAAACTAAACCAACGTCCTACGCATACAACAGTGGACATGGTGGCACTGGAGAAGCAGAAGCTGCGGGAGCGCCCGCTGCGCGAGCTGCAGCGCGGAATGAGCTGCGAGAGCCGCGGTAGCGTGCCCAGCATGAGCTCCAA
>Unigene13473_Ba_mix
TAAGTACCCGTGACCTGCGGTCCGACGGAAGTGACTTGCGCAACGCCATCGAACTCGTGAGCGACAGCCTGCGGGTTCGGCAGGCGAGCGTCAGTCGTGTGGCCAGTACACCAAAGCAACGGGCCAAGCTGAGGCGGCTGGTGGTGGCCGATAAAAAGAAGCTGAATAAACTTCTGTCCCGCTACCAACAGACGACGGGTGTGCTGATCGACGCCGA
>Unigene1710_Ba_mix
GGTGGCGAAAGTCGCTAAAAGTACAACCGAGGAAGGGTGGCATGCCACAGTGTCAGCTCATGCATCTTCGCCGTCGTCGCGAGGTCGCCTAGGAGGCCGTGCCCGAACCCGCATGCTTGGTCGCCTCCATTCGCACACTGTTGGCCTGTTTCTCGGAGAACTCGAGGATCTGTCCGTTGGGCATCAGCACCCCGAGTTTCTGTTCGTTGCCCGACTTGATGACCACCACTTTGCCCTGCTGCGGTACGGGCAGCCGCTGTCCGGAGCTCGCCGCTGTCGCTGCCGGCCCGGGGGCGGCCGGCGGTGCCGCCACAAACTGTACAC
>Unigene28047_Ba_mix
GCCGCCCCTCAGCAGCCGGCGGCAGCCGCACCCGATCAGGCGTACCAGCTGGCGGCGCAGCAGGCCTACCAGCTAGCCGCCGCGCAGGCCTATCAGCAGCAGCAGCTGGCCGCGTACCAGCAGGCTTACCAGCAGCGGTTGGCCGCGCAGCGCCCAGCTACCACCGCCGCGCCAACGACTGCCGCACCAACGACCGCTGCGCCAACCACCGCCGCACCGACAACAGCCGCACCCGCCGCGCAGCCGGCCAACGCGCAGGCTCTCCAGCTGGCCTATCAGCAGGCGTACCAGCAGCAGCTGGCAGCCCACCAGCGCGCTCAGCTGGCCTCGGCTCAGCCAGCGGCCACAGCACAGCAGGCGCCGGCTGCACAGCAGGCCGCGCAGCCGGCCGCGCAGGCTCCGCAGCTGACCGCTCAGCAGGAGGCATACCAGCGCGCCTACCAGCAGCAGCTGGCCGCCCAGCAGCAGGCGTACCAGCAGAAACTGGCGGCCCAGCTCGCCACCTCGAAGGAGGCGCCTCAAGCTCAGCAGCAGCTGGGCACGCAGCAGATCAAGCAGCAATCGCAGGTACCCTCCCAGTACCAGCAGTACTACTCTCAGCAGCAGTATCAGCAG
>CL9761.Contig1_Ba_mix
CCTATCCCCTGTGTGCCTTGCCGAAGAATATTCGGAAAATAGTACGGAATGTGCGAGGGAGCAGTTTCCGAATTTTCTCACGAAGATATCCTTCGGGGATGATTGGCGTCTCAATAATGTAATACAATCAATCGGTGAAAATCTTTCAGATTAAGTGTGGCCTTTAAAAAGGCCTGTTGTTCGTGGGGCTTTCGTCGCGAGGCATTCCGCTTAACCGCCGAAGCCGTACAGTGTGCGGCCCTGGCGCTTCAGAGCGTAGACGACGTCCATGGCGGTCACCGTCTTGCGCTTGGCGTGCTCGGTATAGGTGACAGCGTCGCGGATGACGTTCTCCAGGAACACTTTGAGAACGCCGCGCGTCTCCTCGTAGATGAGGCCGCTGATGCGCTTGACACCGCCACGACGAGCCAGGCGTCGAATAGCAGGTTTGGTGATTCCTTGAATGTTATCACGCAAAACTTTACGATGCCGCTTAGCTCCTCCTTTACCCAATCCTTTGCCGCCCTTGCCACGTCCCGTCATCTTGGCGAGTAATTGGTGGTACCTACCTTCAGCGCTTGCTTGCTTGCTTTG
>Unigene28046_Ba_mix
GCCGCCCCTCAGCAGCCGGCGGCAGCCGCACCCGATCAGGCGTACCAGCTGGCGGCGCAGCAGGCCTACCAGCTAGCCGCCGCGCAGGCCTATCAGCAGCAGCAGCTGGCCGCGTACCAGCAGGCTTACCAGCAGCGGTTGGCCGCGCAGCGCCCAGCTACCACCGCCGCGCCAACGACTGCCGCACCAACGACCGCTGCGCCAACCACCGCCGCACCGACAACAGCCGCACCCGCCGCGCAGCCGGCCAACGCGCAGGCTCTCCAGCTGGCCTATCAGCAGGCGTACCAGCAGCAGCTGGCAGCCCACCAGCGCGCTCAGCTGGCCTCGGCTCAGCCAGCGGCCACAGCACAGCAGGCGCCGGCTGCACAGCAGGCCGCGCAGCCGGCCGCGCAGGCTCCGCAGCTGACCGCTCAGCAGGAGGCATACCAGCGCGCCTACCAGCAGCAGCTGGCCGCCCAGCAGCAGGCGTACCAGCAGAAACTGGCGGCCCAGCTCGCCACCTCGAAGGAGGCGCCTCAAGCTCAGCAGCAGCTGGGCACGCAGCAGATCAACCAGCTGACAAATCAGCCGGCAGCTCAGCAGCAGCAGACTCAGACCCAGCAGACTCAGACTCAGCAGCCGCAGCAGCAGCAGAACACTTACACCGGCTCTCAAACCGTA
>CL215.Contig2_Ba_mix
CAAAGGCGAGTTGTTTGGTGATTTTATGTCCGTAATACATTTCATGAGCAGCTCTCGATTCGATCAATGGACATCATTCGTTCACAACAGTTGAGCGCATCGCGCCTCACCAAGCAATCTACTATAGTTCGCCTACAATGATCGCACCCGGAATCCATCCCAATCTCTGGCACATCACACCCACCCCAGCCTGAGCCGGCGCCCGCTCCCATCCGCTGTTCCCAACACCAAACAGCTGCTTCACGGAGACGTGGGCGTATGTATTTGGGCGCCTGGTCTCCGCTCAGTGTCGCTACTACACGTGGTTCGGCGCGGCGCACAGTCACTCTAAGCGCCGGCCTGCTCGGCCAGCATCTCGGCCTTTTCGACCACCTCCTCGATGTGGCCGACCATGTAGAAGGCGGCCTCGGGCAGGTGGTCGTACTTGCCGGCCAGGATCTGCGAGAAGCCGTCGATCGTCTGCTCCAGAGAGACGAACTTGCCGGCGAAACCAGTGAACACCTCGGCAACCTGGAACGGCTGCGACAGGAAGCGCTGGATCTTGCGCGCGCGCGACACGATCAGCTTGTCCTCCTCACTCAGTTCGTCCATACCCAGGATGGCGATGATGTCCTGCAGCGACTTGTGGTCCTGCAGGATCTTCTGCACGCCACGGGCCACGCTGTAGTGGCGCTCGCCGATCACGTTCGGGTCCATGATACGCGAGATTGAGTCGAGCGGGTCGACGGCCGGGTAGATACCCAGCTCGGCGATGGCGCGCGACAGCACGGTGGTGGCGTCCAGATGGGCGAACGTGGTGGCCGGCGCCGGGTCCGTCAGATCGTCGGCCGGCACGTAGATGGCCTGTACGGAGGTGATGGAGCCCTTCTTGGTGGTGGTGATGCGCTCCTGCATGCTGCCCATGTCGGTGGCCAGGGTGGGCTGGTAGCCGACGGCCGACGGGATGCGGCCCAGCAGGGCCGACACCTCCGAGCCGGCCTGCGTGAAGCGGAAGATGTTGTCGATGAAGAGCAGCACGTCCTGTCCCTCCTGGTCGCGGAAGTACTCGGCCACGGTGAGGCCGGTCAGGGCGACACGGGCACGCGCGCCCGGCGGCTCGTTCATCTGGCCGTACACCAGCGCCACCTTGGAGGTCTTGTCGGTGAGGCTGATGACGCCGCCCTCGATCATCTCGTGGTAGAGATCGTTACCCTCGCGGGTACGCTCGCCGACGCCGGCGAACACGGAGTAGCCGCCGTGCGCCTTGGCAACGTTGTTGATCAGCTCCATGATCAGTACGGTCTTGCCGACACCGGCACCGCCGAACAGGCCGATCTTGCCTCCCTTGGCGTAGGGGGCGAGCAGGTCGACCACCTTGATGCCGGTGACGAGGATCTCCTGCGAGACGCTCATGTCGACAAAGTCGGGCGCCTCGGCGTGGATGGCGGCCCGCTTGTCCGTCGGCACCGGGCCCCGCTCGTCGATTGGCTCACCGATGACGTTGATGATGCGGCCGAGCGTCTCGGGACCGACGGGGATCTTGATGGGCGAGTTGGTGTCGGTCACCTTCTGGCCGCGCACCAGACCCTCTGTGCCGTCCATGGCGATGGTGCGCACCGTGTTCTCACCGAGATGCTGTGCCACCTCGAGGATGAGGCGCGGCTCGCGGTTCTTCACCTCCAGGGCGTTGAGGATGGGCGGCAGCTCGCCGTCGAACTGCACATCCACCACGGCGCCGATGACGGCCGTGATCTGGCCGGTCGAGCCGGCGGCGGCGGCGGGCGCGGCGGCCGCCGGAGCATTGTCGGTGCGACCAGAGTGGTACAGAGCAGGCAGGACCTGCTTCTGGATGGCCGAGGCGGGCTTGGCCGCCCTGATGGCCGAGTTGCAGACCCGACCCAACATTTTGAAGGATGACCGGCCGCAGGGAGACCGCCACGGAAAGTAACGCGGCCGAGTGAGACCGCTTCACGATGGCGCCGGCCGGACCTGAG
>CL15717.Contig1_Ba_mix
CTAAATAAGCTCGAACTTTTATCTGTCTGTTTTAGCTTTGTTTCAGCTTTCAGCCAGCTACTTGCTGTTTGTCTAACTGTTTAGACCAATTATAATTTTACTTTTTATGATTTCGCAGTTTTTCCGAGCAACTTCATCCTGTAACCTTGCAACTTCAAGGCTGGCCACTCTACTAACCAGAAATTACACTCAGAAGGTGTTAAGCCATTTCAATAACCCTTTAAACGTCGGATCCTTAGACAAAGCCAAAAAGACGGTGGGAACCGGGCTTGTAGGTGCACCTGCTTGTGGCGACGTAATGAAACTTCAAATAGAAGTTGATGATAATGATAAAATTGTAGATACAAAATTTAAGACATTCGGTTGCGGAGGTGCTGTAGCTAGTTCCTCTTATGCATCTGAACTCATAAAAGGAATGAGTTTGGATGAAGCTTTAAAAGTTGATAATAAAATGATTGCAACCGAATTAGGACTTCCACCTGTTAAACTACATTGCAGTATGTTAGCAGCAGATGCAATAGCAGCGGCAATAAAAAGATTTTAAACAGAAGAAAATTAAAATGAATAGATTAGATATAATTAAATAGAAAATTATTATGTTAATGTT
>CL1641.Contig1_Ba_mix
AGCTATGCTTGTATTTCCCAAAAATAACACATCCAGAGCTCCAGAAACTCGAAAGCCGCTCATCATAGCTGAATCACTGGCCGAGTAAGGCCGGGCGTCGAGGCGTCGTGCGCAGTGACTACCTTTGAGGGTCGGCAGGGCCGCCATCTGCCGCAGCACTCTGGGCATTTCAGTCGCAGCGCTAGTACGACGGACGGCTGGTCAGGGAGTCGAGAGCGCTGCGGATCCACGGCATCAGGGCCACCACGTCAGCGTACACTCCGGGAACACCGGCCTGGTGGCAGTTGATCCCCCAGGCCACGATGCCGACCTGGACAAAGGTCTCCTCGTCGTCGTACTGTGCCGACGTGTCGCGGCAGACGAGCGGCGAGCCGCCGTCGCCCAGACACGTGTCCACGTTCGGTTCGCCGCCGGCACACACGAACGTGTCATGCAGCTCGAACCACTTGCTCAGCCGAGTCTGCCGCAACTGGGTCTGACAGCGACCGCTCTCCACCGTGCGCAGCGGCACCTTCTTCAACAGGTTCGGGTAGAAGGCATTGTCAAACGATTCCTGGCCCCAGCCGGTGGCGTAACAGTCGGCAAAGTCGATGTTGTGGTCGCCATCGTCGGGGAGGCAGATGGTGTTGATGTGGGCGTCGGTCTCGACAGGTGACTCGAGCCGCAGAAGTGCCACATCGTAGTGGAGCGAGTCCGAGGCGAACTGCTGGTGCACCACCACCTCGGCGACGGCGCGGTCCTCGTGCGGGTAGACGGTGTCGGCGTTGTTGGTGTCCCATTCGCCAACTCGAGCCACTAAACGCTCGGCGCGGTACTTGTAGACGCAGTGGGCGGCCGTTAGCACAACGTTCGGTGCGATCAGCGAGCCACCGCAGAGGTACTTGTTCTTGTGCGTTTTGCCGGAAGATGAGACCAGCCTCAGTGCCACCATCCAGGGGAACTCGCCGAGACGAGCGGCCTCTCCGGAGACGACCCGCCGGTCGAGCCGGATCGGGGAGCGGGTGCCGCAGCCGAGCGGTCTCCAGGAGACGGGCTGGCGCCGGTCCCGGTGTCGGCAGCACACGTGGCCCGGCTGGCAGCGCGAGTCCACCGTCGCCGCCGTGCCGCCGGCCGAGAAGCTGCGCACGCTGATGATGCCCACGCCGGAGGTGTTGATGAGCCCGTCCTCGTCGCACAGGTAGTCGGGCACACACTCGCACTCGGCCAAGCCGTAGTGTGAGAGACCGCCAGTGCTGCTTAGGTGCACTGCCGAGCCATCGGCGCCGGCCGTGGCCGCCTCGGCGTGCTGCCCGGAGACGTACAGCGAGGCACGCCCGTCGCCATCGACAGACGACGCCGCCACGCTGGGCCCGCCGCCGCTGGAGCCGCCATGTGCGGAGCCGGCCGAGGCGCCGTGACCCGACTCGGTCGAGTAGACGCTGCGAGAGGCGCTGGCTACCCTACCTCCACCCGAAATCGCTCCTCCGGCTGAAGACGAAAGCACCTCAGGAGAAGCCGAGGCGTGTCCTGCGGTGAAGGACGGACCTCCAACGGGACCGGTTGATGTGGAAACGCTCTCAGCTGCGGAAGAGGCGTCTTCGCCTGACGTATGGGCGCGGCTAGCTTGAGGATGCGTGCCACTGCCGATGCCGCTACCCCGACCACCCTCAGCTCCCGTGTGTAGTCCCGATGAGGAGGGGAATGTTTCGACGTCAGAACTAGAGTGACCAACATCGGTCTGCTCCGAGTATACTTCCTGTTGGACGGTCTCATCGTGCACGGTGACAACGTGCTCGTGACCGCCAGCCCCGTGCACCTGGTGTCCTGCCGACAGCGCCACACCAGACGGGCCCATCGAAGCGGAAGCGTGGCCGGACACCCCGGACACACGGGTTCCCGAGGAACCATAGCCAGATGACACGCCAGTGACTGAGACCAGGATTCCATGTCCCTGACCAACGGTGCTGAACGGTCTGATGGCCTTTTGCACTTCGTCGCCACCCACATGTTCGAACTCGGCAGCGTGCGTCTGGGAGACTCCAGTGGCGGTTGATCCGGTTCCACTCACTCCCAGTCCTCCTCCTACGCCGACCCCCGCCGAAGACGCTCCGCCCGGCACTATCCAGGAGGCGTTGAAGGAGGTCGCGGGCACGCAGACCAGGCCGCTGCTTGCTGCGTCTCTGACAATGATGCGCGGCGCCTTCACTTTCGACGAACCAAAGTGTTGGCTGACGATGAAACGTGCGTTGTTGAGAATATAAGAGGTTGACAGCGTGAGTCGAGATTGAGAGGCAAAGAGCGCAAGTTCCTTGATAGCAGCCTGTGCTCGAGCATACGCCTCGCGCGCGCTCTCACGGGCGTCGGCGAGACCAGCCTGCGCTTCAGAGTAGGCATCCTGCGCGCTCGCATAAGCCTCACCGACGCTGGCATACGCACTTTCGTGGGCTTGCTGTGCAGTGACGTAGGCCGAGCCTACGTCAGTATGAGCACTTTCATGCGCCTGTTGCGCACCAAAATGAGCTGCGTGTAGGGTAGACCCAGCTTCTTCGTGCGCCTGCTGTGCTCTGTAATGGGCGTCACCTAGGGTAGACCCAGCCTCTTCGTGCGCCTGCTGCGCACTATGATGGGCGGCGCCAAGGGTAGAACCCGCCTCTTGGTGTGCCTGCTGCGCGCTAAAATGGGCGGCTCCCAGAGAAGCTTGCGCGTCTTCATGCGCTTCTTTTGCACTGAAATGAGCAGCGCCTAGCGAGGCATGCGCATTCTCGTGTGCCTGCTGTGCACCGAAATGGGCGGCACCTAGGGACGCGTGTGCCCTCTCATGCGCTTGTTGGGCGTCAAAATGGGCGGCACCTAGGGTTGCGTGAGCTACTTCCATGCTCCAGTGGCGCGCTCAAACGAGGGCCACCAATGCCGTGCGCATGCTGGCCAGTCTGCTGTCCGTACTGGACAGATGTCTGGTCCACAGAGCCGCTGTGCACGACTTTCGACGGACGGTGGATCTTTGAGTGACCGCGGCCTGAGTGCCCCCTGTGAGCGCCATACCCTGACTGGGCCGGGACGCTAGCCCCACCGGACTGAACAGGGTAGCTCGGGCTGTATGCCAAAGACACAGCACAAAACCATGCCAGACAGGCCAGCACAGCAGCAGCAAAGTACTTCATCGCTGCTCTACCGGGTTGTCCTACGGCGGTGGCGATCCGCTGACCACTGACGCCTCCGCAGCCG
>CL200.Contig3_Ba_mix
GTTCTGGCCCTTGATGGCCGCCTGGGTGTCCCGGAAGAAGAGCGCGTACGCCGACACCGGCTTCTGCGGCTCATTCGGGTCGCGTTTCTTCTTCTTGGTGGCCTTGGCCTTCTTGGGCGCCTTCAGGCTGACGGCAGGCATTGGTGCCGGCTCCGGCGAGCGTCGTTTGGTGCGGATCCACTGCGCCAGAGGAGCCGAGTCGTCGCTGCTGTCCTCGCTGGTGGTGTGGCCCGGGGAGTTGGTCACCTGGCCCGGGGAGCCGCTCTGCGGCGGGCCCATCAGGCCGTGCGCGCCGCCCTGGTACAGGGGCTGTCGCATCTGCTGCGCCATCATGTCGTGCTGCTGCTGCTGAGAGCGCTGCTGCTTCCGCTGCCGCTGCCGAAGGGGCTGCTTCCTCAGCAGCCGCTGGCGAAAGCGCTGCTGCTGCTGCCGCTGCTGCCGAGAGCGCTGCCTCTGCCGCTGCCGCCGCTGAGGGCGCTGCGGCCTCAGCAGCCGCTGGTGAAGGTGCTGCGGCTTCGTCTGCTGCTGGTGAAGGCGCTGCCGCTTCGTCTGCTGCTGGTGAGGGTGCTGCTGCCTCTGCAGCTGCCGGAGGAAAGACCGAGACTTCTGCTGCTATCTATGTCGAGGAGTACGTCGGCCCCGACCACCTGGAAGCGTGCACCTGCGTGCCATTCTACCTCTGCAAGGACGAGAACATCATCAGTGACGGAGCCGGCCAGATCGACATTCGCTTCGGAGCCGGAGCCGGGCCCTCCAACACCAAGTGCCGGCACTTCGAGTCGGTCTGCTGTCTGCACCCGGAGACCCGCCCTGTGCCGGAGATCGTCGCTGAGCTGACGGCCGAGCCCTACTACCCGAGCTGTGGACGTCGCAACCCCGAGGGCATCGGATTCGCCATCGAGGGCTTCAAGGACTCGGAGTCGCAGTTTGCCGAGTTCCCGCACATGGCCATCATCATGGAGGAGGAGTACATCGGAGGAGAGCTGCGTCACCGATACGTCTGCGGAGGATCCCTGGTCACCACCAACATCATCCTCACGGCCGGACACTGCGTCGCTGGGAAGGACGCCAGTAAACTACTGGTGCGTCTCGGAGACTGGAACACCAAGACGCTCACGGAGCTGCTGCCCCACCAGGAGTACCGCGTAACTCGGTCCGTGGTACACGAAAGACTCAACAAGAGGACGCTGTTCAATACCGTAGCGCTGCTCTTCCTCGAATCAGAGGTTGAGCTGCAGCCACACATCGACACCATCTGCCTTCCCTCCTTGGCGGACGTCAGCTCGGGCGTTCCCTTCTACGACTCGGCGCACTGCGTCGCCACCGGTTTCGGTCGCGACCAGTTCGAGGGAGGTCAATACCAGAACATCATGAAGCAGGTAGACCTGTCGGAAGTCTCTCACGACGACTGCCAGGACAGCTTGCGGCGTACGCGACTGGGCCGCTGGTTCCGGCTCCACAAGTCGTTCACATGCGCCGGCGGAAAGCCGGGCGTGGATACGTGCAGAGGCGACGGCGGATCGCCACTGATCTGTCCGCTTCTGTCGGACCCCACCAAGTACGTTCAGGTCGGTATAGTGGCCTGGGGTATCGGCTGCGGCCAGCGCGGCGTACCTGGTGTATACGCCAGCGTCAGTCAGCTCCTGCCGTGGATCCTGGAGCATATGACCGTCGGCGGCGTCAGCGTCGTCGAAGAGCTCGTTGAAGAGCACGAGGCGGTACAGGTGTGTATCACCAAGAATCCGTTCACCGAGGCTGAGTACCAGGAGCAGATTCCGATTAAGGTCGGGCCGGTGCCTCATGATGTGGAGCACTTTGAGCAGCAACAACAGGGGACTGGCTACTAGACCAGCTGCGTCCACCTATGACGGCCACGCAGAGCCACCATCAGCAAACGCTGGGAAGACTAAGAGCGAAGCAGAATGCTCCCAGACGTGGCCCCCGCTGTAATCGGAAGGCCAGACGGAGCGGGGTGCCGACGACGATAAACGATATAAATAAATAGGTACATAAATAGGTACATAACGAAACAGAAAACATATCGTTTTTACGTCGTCGGTAAATCCGCTTCGTCCGGGTACGTTTTGGCAAAGATGTCACACATGTTCGGTAATTTTACGTTTTGAATGAATGCAATAAATGAGGAGCAAGCAAA
>CL389.Contig2_Ba_mix
TTCCAGGCATAATTGAGAAGTTTATTGCCAAAAAAATGCCACTCACATACCTATCACGGGACATGGACGACAAAACAGTTCTACAGAGCGTTGCGCCATTCAACGTTATAGAGAAAGGCAGTCGAACAGGCACATGACAATTGTAAATAAGTACTGGCGTGCAGCACCTTTCTCCAGATGGCTTCCACATGTGTTTTTCGCGTTCAGAAATACCACCAGTGAATCAGACATCAAAGTATCTTGCATGACACCGGTCTAAGGCCACACCATTGTGCGTGTCGATGGTGCCCTAAAACATCTAAATACGACTGCCAGTGGATATGTTCGCCAAGGGGAACGTCACTGCAAACGGCTCCTTATTCGGTGAGCAGCTGCAACTGGTGAGAACTGGCGAGTGCTGCTCGGCTCCAGCCCCGAGTCTGTCTTCATTCGCAGCCACCGGAGGAGCGGCTGCCGGCACTATCCGATTAGAGGCAGGCCTTCAGAGTGCAGGCGCCACCACAAGTGCAAGTGTTGCACTCTTCCTTGTAGGAGGAGCCGGGAAGGCACTCTTCGTCTTTCTCCTGGGTCTTGACGATGCCCTCGTGGCACATGACCCTCCTGCCGGCGCGCTGAGGCAGGTCGTCGGCGCCGCTGCAGGTCATGGGCTCCTCGGCCGTCTGGCCCGGCTTGCAGGCCTTCCTGGTGCAGCCGTAGAACTCGCCGTTGACACATTCGCAGTCGTTGTCACACTCGTCGATGAACGACTTTCCGTGAGCACAAGTTCCTTCCTTCGGAGAGCATTCCTTCAAGGTGCACCCCACTTGCCCCTCATCTCCGCAGAAGCAGCTGTTGCAGTCCTCTTTGAACAGGGATTTAGGAATGCAGAAATCCCCCTTATCCTGGAGTTTGACGATGCCGTCGTGGCAGAAGACGCGCTTGCCCTTCCTCTCGGGTAGGTCAGCGCTGCTCGTGCAGGGCATGGGTTTCGCGCCGGTCTGGCCCGGCTGGCACGCCTTGAACGTGCACCCGTAGCCGTCAGCGCCGCAGGTGCAGTCATT
>CL288.Contig2_Ba_mix
GGCTTCTTGCCCGGGAAGGCGTTGATGGCGTTCAGGTGGACGGACGCCTCCTCCTCGGTCTGGCCGCCCGAGAGGAACGTCACGCCCGGCACGGCGGCCGGCATGGTGCGCTGCAGCGCGGTGACGGTGGCGCGCGCCACCTCCTCCGGCGTGTTCTTCTTGGGGCACGTCTGGCCGGCCGTCACCATGTTGGGCTTGAGCAGGGTGCCCTCCAGGAACACGTGGTGGTCGTTGAGCGCCTTATAGACGAACGCCAGCACGGTCTCGGTGACCTTCTGGGCGCGGTCGAGGTCGTGGTCGCCGTCCGGCAGCACCTCCGGCTCGACGATCGGCACCAGGCCGTTCATCTGACAGATGGAGGCGTAGCGGGCCAGCACGTTGGCGTTCTCCAGGATGGCCTGGTAGCTGGGCGTGTTCTTGCCGATCTTGAGCACGCAGCGCCACTTGGCGAACTGGCAGCCGTCGGCCTTGTACTGGGCGCAGCGCTTGCCCAGGTCGTCGAGGCCCTGTGTGGTACCCTCTCCCTCGGAGCCCATCAGATCGACCACGCCCTTGTCGACCTTGATGCCGGGGATCATGTTGCGCTGCTTGAGCAGCTCGACGAAAGGCGTGCCGTCGTCCGCCTTCTGATACAGGGTCTCGTGGAACAGGATCACGCCAGAGATGTTGTCGCCAACCACCTTATCGGAGGTAAACAGCAGCTGGCGGTACTTGCGGCGGTTCTCCTCAGTGTTCTCCACACCGATGTTGGCGAAACGCTTGCCCATGGTGCCGGTGGACTCATCAGCAGCCAAAATTCCCTTGCCAGGAGCGACAATAGCATTGGCAATGTCTGCCAGCTCCTTCTGCAGCTCAGCAGATGGGTAACTGAAGTAGGTGGTCATGATGCTGTTGATGATGTGGTACGATTTGCTGTGGAGACAGTGCCGTACGTCCTACCACGCGCAGGTCCTGAGCGAGAGAGGAACAGTGCCCGAGATCTCCAGCGTCCAACAGCGAATCGCGGGACTCGAATCCCCG
>CL775.Contig1_Ba_mix
TCGCTTGCTTGGTGCACTACTTTATTTCAGTCACATACATGTTGCCATTCACATTTTATGCCAGCACAACCCTCACGTAAATATTTTATCAGTAAATCTATAATAGTAGATCATCCGAGTTGCGATTCCAAGTTCATGCAAAGGTCGGTCCATCGTAATCGTTCATGGCAAACGCCGAGGCGAGCTTTTCGCGTTCGGCAGAAGAGCCTAATAGCGAGGTCCCTGCTGGTAGGCCTGCTGTGTCTGAGCCGGTCGGCGGATGCAGCGAGAGGGCTCCCGCCACTGGCACTGGGAGGAGGAGCCGTCCAGAGCCACCCGGTACGCGTCGTAGAACTCCTGGCCAGTCTTGTGGATGCAGCCGCTGGGCCCCACCAGGTCGCTCTGCTCTTCGCCATCGAAGTCGCCGCACACTCCGCGCATGCGGTTGCGGTAGGCCAGCAGGGAGGCGTGGATCTGCACTCCCTCCTTCGAGATGATCAGCTTGACGTAGTGCTCCGGAGCCACCACCTTGATGGTGTCGGGGGACAGCATCTGGACCAGGAGGACGGTCTTACGGGTGGCGTTGTCACGCAGAGTGACAGGTGTGCGAGCATCGATATTCTGGGGCTGGCCGTCCACCTTGAAGTGACTCAGGCTGCCGAGGTCGAACTCGGCAACCCGGCCCTCCATCACAACGCGGATGGTCGACTGCTTCTCGAACACAGCGATGTTGCGAATGCGGCTGCTGTCCGCAGTCAGCAGGGTCCAGCATTCGGACGGGTGGCGTGCCAGCGTCACATTGTCGTAGGTCTTCACTACCAGCCGGTCGACCAGGCAGACCGTCTTGTCGACGCCATATAGGCCGTCGACGATCTTCTTCGAGATCGACTTGCGCATGGTCAGAAGCCACGGCTCCCGCACCACGCTGTATGGCAGCTGCACCTTGTCGAATGTGATGGTTGAGGAGGGTTTGAAGACCTGAATGCTTAGAGCATTGATGTCGGGCTTGAACTGCATCTTGACATTGACCTTGCCGCTTGGGTTCTGAGAGAATCTATTGTCGTTCATGTACGGCCAGAGCACGTACTTGAAGAAGCTTTCTACATTGTAGCACGCCTGCAGCACGTCCTGCGTCACAGCGCTCCCAGAGAACTCCAGGTCGTAGTAGTTGGCCAGTGCAGCATGGTCCTTGGCAAGGCGGCAGTCGGCAGAGTTGGGATTTCCCTGCCTCTCGTGCTGAATGCAGCGCTGAGCCTCCGGGCAGGACGTGGCGTACTCCTTGGCGAGCTCGTCACGACGCACATAGCCCTGCATCTTCAGAGAATGTTCCTGGCAGCTGCGTCCGTAGCCGAGCTTGGCCCATACCGGTGCCTTGATCTCCGTCCTCAGCAGCTCATCACGGATGTCGCTGAGAGTCGGGAAAGCAAGCTCGGCGTCGAGGCATGTCTCGCCGTTCGGAGAGTTTGCCTTGAGTGCAAGTTTCTGAGTGTACCAGTTGGGATCAGTGTGCAGAGCAATCTTTGAAGAGTATTGCAGCGGAGAACCATTCTTCTGGAGGATGGTGGCCGTCGCCGAATATCCGTACTTGTTGCTCATCACTTGCCTTTGCTGCTGGGACACCTGTGGGCTCTGCATCTGCTGGTTCTGCAGCATCTGCCGCGTCTGCTGGATGTTAGACTGAACTTGGCGCATGTGTTCCTGGCCGGTGATAACGAGCCGGCTGGGTTCCAGAGTCTGACTGTCCGAGGAGACAAGAGCAAACGTTGCCTGCAGTTTCTGGAAAGAAGACTGGGCTGTGTCGATCACGACATCGTAGTGCCGCGAGCGAAGCGACTTCATCATGAACCAGAAGCTAGAAAGACCAGAACGGCCTCGCCTTGCTGCTTCGGCCCAGAAGGTGCCGAAGTTCATGACAGGACTGTCAGAAACCAGTTGCAGGTACCCCTCCAATCCGACGGCCTTGCCGAATGGCAGCTTCCACTCTGCCGGGTGGGAAGAAATGATTTCCTTGGTGTCAGGCGATGTGATGAGGTTCTCGTACTTGTTTACCTCTACTGCAGTGGTGAAGGGGAATGTGCGGATGTGGGCAATCGCAACCTTCGTGGACGACTGCTGACCAGGCTGGATCTCGAGCTGCATTGTCTTCGTCCGAATGTCCAAGGCTGCCTTGAGTGACATGGGCATTGACAGCTGTGCCTTGTTCTCAACACCAGCACCAAGCGAACGCAGTGAGAAGGGATTGATCGTGGTAACAGTGACGAAGTTCGAAACAGAAACGAATGGCTGGACATTATCCATGGTGACATGGTACTGGCCATCTTGCGGTTTCCATTCAATACTTATTTTCCCGTGAACAGACGCCACCATCGGCATCTTTTTCGAATAGATGACCGGCATGCCGATCTCAGAGGCGAAGGTGACGGTGGTATCCTCAAGGTAAGCGATTTTCTGCACCTGCTGAGACGACCAGCTTCCACCCTGGCGGATCTTTTGCAGCCAAGAGCTGTAGCTACTCTCGTCGAGGGCCACGAAGACGTCGACTGCTCCGAGCAGTTGAGCGTACAGGGTGGCGTGGAACTTCTCTGGAGCTTGCAGCTTCTCCTTCATAGATTGCATGAAGCTATCCAGACTCTGATAGACAGCGCGGAGGTCGCGCGGTGACTGACGTGCACGCTGCTGGCTGTTGTACTCGACTCCCATGATGTCATCGATAATCTGCTGGCCACCCTGCACGTTAAGACTCCACCGGTGGTTACTGTATAGAATGCTATTGATGTACTTTTGGAATTCCATGAAGAGAACGCTCGGAATCGCCGAGGTTTTGGACGCGACGACGGTCAGACGCGAGAGTGCCGCCACCTGGTACTGCGGGATCAGCTGACCGTTGCGGAAGCTGTAGCTTCCGCTGAAGGCATATCCACCCTGGGGAGGACGCACAAGAGGAAGTGTGATGCGTGCGTTCCGGCTCATCTCAAACAGTGGCTCGACGTGTGCCATGGTGATGTTGGCCATGGTGCTGTAGGTGCTATGGATGACGGCAGCAACAGCATTGCTGGGCTCAAACCAGGTGCTTGTTGCGATCTTTTGCCAGTAGGCGATGGGAGGGTTGGTGGCGAGAACCATGGTGACTGCAGCAACGCGAACCTCGACAGGCTTAGAGATGTCGTGGTAGATCGGCGACATGATATTGCGCACCTTCTCTGGGTACTGCGCAATAACGCGATAGAAAGCGTAGATGGCTTTGCTGGCTTCCAGAGGACTTCTCTGGATTGAAACAATCTTTTCAAGGTGAGAGATGATGCTCTTATGACCAGTGTTGCCCATTGCCTGGATGTAAGCCAGCCTTTCGGCTTCCTGAGACTGTTCAATCTTGGTTTCCAAAAACGGAATGAACTGCTCCTTCAGGAGGGCGCTTGTCTGGCTGTTGCAGAAGTGCTCTTGGTACAGACCTTGCGTGTAACTGTGCTCCACGGTCGTGTTGCTGATGCAGATCTGGTAGAAGATGTTAGAGAGGGACAGAGCCATTGTCGTTCGCTGAATCTGGTGTGACTGAATCGCCGATGACTTGAATAGCTGGAAGAGTTTTTCGATCAGTTGGTATGTGGGTGTCTTTATATTGATTGACAGTGTGGCCAGAATAGGTGTCATGCGGTTCAAGTCCACCTTATTGCTGGAGATGTCGTCAATGAGCCTCATCACAGTCGGGTTGGTGCCAGCCATAGCCAGACAATCCCAGTAGATACCCTTCTGACCATCAGTTTTCAGTTGGCTGTAGATCTGGCCCAGCTGATCATAGCTCAGCCAGCTGAGTGCTCGCTCAATCTCCAGAATGTAGCCTGTGACATCCTGCTGGACTGGATCGGGTACTTTCTGCGTCATCTGGTCTACCTTCTGGATCAGCTGGACGATGACACCGACAAGCTGGGTGGGGGGCATCTTCTCCAGGATGAGCTTGACTGGTGCGCCCGGGAGGTAAGTGCTCAGCTGTGGCGCCGACTTGAGGTCGGGAGTCTTCAGCTCCTTGCCGTCAGCGGTGGGGTACTGGAAAGCCAGCTTGTCGTACGACTGCGGGTGCTGCAGTTCGCCGAAGAAGGACGTCATTCTGTCATTCTTCTGCAGGAACAGTGTCTGGTTGGTAACTGTCCACAGTTGCTCAGTCTCATGACCATAGGGGAACATGAGTGCCTCACTCTCGGCCACCACGTACTGGATCTGGAAGTTGTTGCGGTCGCCGTCCAGGACGTAGCGTGCTGAGGCGCTGCGGTTTGAGGCGGTCAGGTAGCAGTCCTCGGTGTGGCAGGAGACGGCACCAGGAGTCATGTGCTGCCAGTTGGGCCTCGACTTGCAGTTCTGGTAGTTCTTCGTCTTGGTAACGACGAACGGATGGAAGCTGTCGAAGTCGGGCACCTTGATGCCTGGCAGAGAGGTCTGGGAGAGAAGAGTCAGCTCCTGCACCATGTCGGCCTTGAGCTCCTGCGGCAAGACCGGCGTCGTCTCGTACAGGGTCTCACACTCGCCTCCGATGCTCTCCTCCATAACGCGGAAGAAGTCGGCCTGCTGACCGCTCTGGTATCCGCTGGGCTGAACCATGCTCGGCACGTCGATGGCTTGGTGTTTCTGCATATCCAGCTGGAACATCTGCGCAATCGACTTCTTGATGTTGACCACCCAGATAGGCTCCTCTCCAGAGGTCTGGATCTTCCTGATCACTCCACCGTTGAGCTCCACCTTGAAGACCTTGCTGAGCTCCTGCTGGTACTGCTGGACTGGAGAGTACGGCAGGCTGAAGCTCTTGCGCCACGGCTGTTGTGTGTAGGTGTTCTTCAGTTCACCCTGCTGGACGTTCTCCAGCTTGAAGAAGAGGTTGCCGGCGGTGGGCACCTGGACTGTGACCTTCATTTTCATTCCCAGAGCGGACCATTGCGACTGGATGCCGGGGATGCCGCTGGCCTGCTTTGCTTCGTACAGGTAGGTGTACTGCCGCTTGGGCTGGAAGCCCAACTCGGCAGCGCACGCCGACACGAGCAGCAGCAGCAGGAGTGAGGCGGCCATCTTGTCCGGACGGCCCA
>CL775.Contig2_Ba_mix
GCTGGGCCCCACCAGGTCGCTCTGCTCTTCGCCATCGAAGTCGCCGCACACTCCGCGCATGCGGTTACGGTAGGCCAGCAGGGAGGCGTGGATCTGCACTCCTTCCTTCGAGATGATTAGCTTGACGTAGTGCTCCGGAGCCACCACCTTGATGGTGTCGGGGGACAGCATCTGAACCAGGAGGACGGTCTTACGGGTGGGGTTGTCACGCAGAGTGACAGGTGTGCGAGCATTGATATTCTGGGGCTGGCCGTCCACCTTGAAGTGACTCAGGCTGCCGAGGTCGAACTCGGCAACCCGGCCCTCCATCACAACGCGGATGGTCGACTGCTTTTCGAACACAGCGATGTTGCGAATGCGGCTGCTGTCCGCAGTCAGCAGGGTCCAGCATTCGGACGGGTGGCGTGCCAGCGTCACATTGTCGTAGGTCTTCACTACCAGCCGGTCGACCAGGCAGACCGTCTTGTCGACGCCATAGAGGCCGTCGACGATCTTCTTCGAGATCGACTTGCGCATGGTCAGAAGCCACGGCTCCTGCAGCATGTTGAACGGTAGCTGCACTTTGTCAAAGCTAGTGGTCGCGTAAGGCTTCAGGACTTGAATGCTGAGAGAATTGGTGGACGGTTTTAGCTGCATCTTGACATTGACCTTGCCGCTTGGGTTCTGAGAGAATCTATTGTCGTTCATGTACGGCCAGAGCACGTACTTGAAGAAGCTTTCTACATTGTAGCACGCCTGCAGCACGTCCTGCGTCACAGCGCTCCCAGTGAACTCCAGGTCGTAATAGTTGGCCAGCGCAGCATGGTCCTTGGCAAGGCGGCAGTCGGCAGAGTTGGGATTTCCCTGCCTCTCGTGCTGACTGCAGCGTTGAGCCTCCGGGCAGGACGTGGCATACTCCTTGGCGAGCTCGTCACGACGCACATAGCCCTGCATCTTCAGAGAATGTTCCTGGCAGCTGCGTCCGTAGCCGAGCTTGGCCCATACCGGTGCCTTGATCTCCGTCCTCAGCAGCTCATCACGGATGTCGCTGAGAGTCGGGAAAGCAAGCTCGGCGTCGAGGCATGTCTCGCTGTTGGGAGAGTTTGCCTTGAGTGCAAGTTTCTGAGTGTACCAGTTGGGATCAGTGAGCAGAGCAATCTTCGAAGAGTATTGCAGCGGAGAGCCATTCTTCTGCGAGATGGTGGCCGTCGCAGAATATCCGTACTTGACGCTCATCACTTGCCTCTGCTGCTGGGACATCTGCGGACTCTGCATCTGCTGGTTCTGCAGCATCTGCCGCGTCTGCTGGATGTTAGACTGAATCTGCCTGGTGTGTTCCTGGCTGGTGATGATCGGGCGACGCATTTCAGGTGACTGACCATCCGGCGACACAAGAGCAAACGTTGCCTGTAGTTTCTGGAAGGTAGACCGAGCAGTGTCGATCACAACATCGTAGTGTCGTGAGCGCAGCGACTCCATCATGAACCAGTAGCTCGTAAGTCCAGTACGGCCTCGCTTTGCCGCCTCGGCCCAGAATGTGCCAAAGCTCATGACAGGGCTGTCAGAAACCAGTCGCAGGTAGGCCTCGACTCCAACGTCCTTGCCGAATGGCAGCTTCCACTCAGTGGGGTGAGATGAAGTGATTTCCTTGGTGTCAGATGATGTGACGAGGCTCTCGTACTTGTTGACCTCTACTGCAGTGGTGAAGGGGAAGGTACGAATGTGGGCAACCTTGACCTGGGTCGACGACTGCTGCTGAATAGGCTGAATCTCGAGCTGAATAGTCTTCGCCCGAGTGTCCAGGGTTGCCTCGAATGACATAGGCAGCGACAGCTGCAGCTTGTTCTCAACGCCAGCGCCAAGCGAACGCAGCGAGAAGGGGTTAATGGTGGTGACAGTGACGAGATTCGTGACAGCAACAAACGGCTGGACGTTATCCATGGTGACGTGATACTGACCGTCCTGCGGTTTCCATTCAACGCTCATCTGACCCCGAACAGAAGCTATCATTGGCATTTTCTTCGAATAGATGACAGGCATGCCGATCTCAGAGGCGAAGGTGACGGTGGTATCCTCAAGGTAAGTGATTTTCTGCACCTGCTGTGACGACCAGCTTCCACCCTGGCGGACCTTCTGCAGCCAAGAGCTGTAGCTACTCTCGTCGAGGGCCACGAAGACGTCGACTGCTCCGAGCAGTTGAGCGTACAGGGTGGCGTGGAACTTCTCTGGAGCTTGCAGCTTCTCCTTCATAGATTGCATGAAGCTATCCAGACTCTGATAGATAGCGCGGAGGTCGCGCGGTGACTGACGTGCACGCTGCTGGCTGTTGTACTCGACTCCCATGATGTCATCGATAATCTGCTGGCCACCCTGCACGTTAAGACTCCACCGGTGGTTACTGTATAGAATGCTATTGATGTACTTTTGGAATTCCATGAAGAGAACGCTCGGAATCACCGACGTTTTGGACGCGACGACGGTCAGACGCGAGAGTGCCGCCACCTGGTACTGCGGGATCAGCTGACCGTTGCGGAAGCTGTAGCTTCCGCTGAAGGCATATCCACCCTGGGGAGGACGCACAAGAGGAAGTGTGATGCGAGCGTTCCGGCTCATCTCGAACAGCGGCTCAACGTGGGCCATGGTGATATTGGCCATGGTGCTGTAGGTGCTGTGGATGACGGCAGCAACAGCATTGCTGGGCTCAAACCAGGTGCTTGTGGCGATCTTTTGCCAGTAGGCGATGGGAGGGTTGGTGGCGAGAACCATGGTGACTGCAGCAACGCGAACCTCGACAGGCTTAGAGATGTCGTGGTAGATCGGCGACATGATATTGCGCACCTTCTCTGGGTACTGCGCAATAACGCGATAGAAAGCGTAGATGGCTTTGCTGGCTTCCAGAGGACTTCTCTGGATTGAAACAATCTTTTCAAGGTGAGAGATGATGCTCTTATGACCAGTGTTGCCCATTGCCTGGATGTAAGCCAGCCTTTCGGCTTCCTGAGACTGTTCAATCTTGGTTTCCAAAAACGGAATGAACTGCTCCTTCAGGAGGGCGCTTGTCTGGCTGTTGCAGAAGTGCTCTTGGTACAGTCCTTGCGTGTAACTGTGCTCCACGGTCGTGTTGCTGATGCAGATCTGGTAGAAGATGTTAGAGAGGGACAGAGCCATTGTCGTTCGCTGCATCTGGTGTGACTGAATCGCCGATGACTTGAATAGCTGGAAGAGTTTTTCGATCAGTTGGTATGTGGGTGTCTTTATATTGATTGA
>CL565.Contig1_Ba_mix
GCACATCAGCTCCAGTCATGAAGACCTCAGCCTCCCTCCTGCTGCTGCTCTGCGCGGCGGCGGCCGCCAACAACTATGGCTTCAAGCCCAACAACCAGTATGAGTACCGGTTCGTGGCGAAGGTGATGACGGGCATCCCGGAGATCTCCTCCCAGTACTCGGGCATGGGCCTGCGCGCCACGCTGCTGGTCCAGGCGCCGGCCGCCAACGTCCTCCAGTTCAAACTGCGCGACACCGAGATGGCCGAGCTGCGCAACAAGCAGGTGGAGCTGTCCTGGCACGAGAGCGTGCCGCTCCACTGGCAGCCCGTCACCGAGGTGAAGCAGCTCCTCGAGCAGCCCTTCATCGTTAAGCTGCAGAACGGCAAGATCGTCGACCTGATCGTGGGCGGCAACGAGCCCGAGAACATGGTCAACATCAAGAAGGCGATCGTGCAGCGCTGGCAGATGACCATGGACAAGGAGATCGTCTCCGAGTTCCCCACCGGCAAGTTCTTCGAGGACGTCAAACAGCCGCTGTACTTTGAGGCCGAGGAGCAGTCGATCGGCGGCCTCTGCCTCACTGGCTACACGGTGACGCCCATCCTGGAGCCGCAGACCCAGCTGGAGACCATCAAGACCTTCGGCGTCAACGTGATGGGCGACTGGAGCTGGACCGAGCAGAGCGTCCCCAAGGAGGTGAAGAAGCCCCGCTTCCTCATCACCAAGAACATCTTCCACGACAAGTGCAAGCGTCGCAACATGTTCCAGAACATGAGCCCGGCGCCCATCACCTGCCGCGAGAACGTCACCGACTGCTTCAACACTCAGGCCAACACCACCACGATGGTCCGCTACCTGGTCCGTGGCAACCGCAAGGCCTTCGAGATTGAGGCGGTGAACTCCGAGAGCATCCACGCCATGTACCCGTACCAGGCGGCCACGGAGCAGATCATCACTGACACGAACCAGACGCTGATCCTGTTGGCTACCAGGCCGGTGACGTCGCCGTTCCCCGACCCGCCACAGAAGCGCGAGCTGAAGCTCATCAGCTGGGCCGTGTCCATCCGCGACACCATCACTCCCGAGAAAGAGTTCCTGGCTAAGCCGACGCTGACTGACGCCCCGGTCTTCAACATGGCACGCCCCGTCGTGCCCCTGCACCGCCTGCTGGAGAAGGTGCCCGCTACCGAGCTCAAGAAGAAGGTCCTCGATGTCCTGGCCAGCCTCGACTCCAGCTTCGATCAGGTGCCCGACCCGACGACCCGTGACACCCCGGGCATGGTCAACGTCCTCCACTCGCTGCTGAACATGATGTCTCTGGCTGACTTGGAAGACATCTACAGCAAGATCTCGACCATCCCCGACCGCAACGTGGATGTCATGAAGAAGCTGTTCCGTGAGGGCAGTGGCGAATGGAGGCACCAACCCTTGCATCATGATGGTGAAGAAGTGGATCGAGACCAAGCAGGTTGTCGGTGCCGAGGCTGCTACGCTCGTTATGTTCATCCCCATGCACATCAAGACCCCCACTGTCGAGATCCTCCAGGAGATGTTCAAGACGCTGAGTAACGGCATCGCGCAGAATGATGAGCACCTCCGCCAAAACAGCATGCTGGCCTTTGCCAAGACGGTCAACATTGCTTGCATTCGCCGCGCCACCACCACAAACGCCTTCCCTGTTACCATGTTCCAGAAGTTCTGCAGCCTCGAGACTCAGCAGATTGAGCAGCAATGGATTCCCTTCTTCAAGAAACGCCTGACCGAGGATATTTCTATCCGTGAGAAGATGGTGGTTCTGAAGGCACTTGCCACCCTGCAGCACCCGGCTGTGGTGCCGACTCTGATGGAGATCGCTACGAAGAAGGATGAAAACGTGCACGTTCGTGAGACTGCCATCTATGCCATGATGAAGTTCCGCGAAATCAATCCGACTGTTGTGGAGGAGGTTGTCAAGCCCATCGCCTTTGACCGCAACGAGTTCCACGAGGTCCGGATGGCGGCCACCACTGTGCTGATCACGCTGAACCCTTCTCTAGCAACCTACCAGACCCTGGCGATGCACACCTGGGTCGAGAGCGACCAGCAGATCACCAACTACATCTCCAGCTTCCTGGAGCAGGCTGCCAACTTGACCGACATCAACGTCCCGTGGGTGTGGGAGATCCGTGAGAAGGCCCGGTCCGTGTTCCGGCTGACCCGTCCGATGCTCCACGCCGACCTGTTCACCAAGAACATCCTGGTCAGAAGCCAGATTGATCTTCTCATGGTCACTGCCGAGATGGACACCGTCATCAATAAGTCGCCGTTCGACGTTTCCTCTTTGACCTACCGCGGACACATGCGCAGCTACAACAGCCTGACCTTCTTCCCGATTCAGATGTTTAGCAAGTTCGTTGGTCTGCAGAATGTGATTGACTTCCTGATGGCGCCGGACAGCACAACCAACATCAACCGTTTCAACCGCGGCTCTGAGCCTCTGCAGGCCGCCATTGGAGAGCTGGCCGAGATCAAGAACCTGCTGAAGATGGTGAAGCGTGAGAACGAGCCTCTCATGGTCTGGCTGCAGGCAAACATCATGGGCTCCATGGAGCGTCTGTTCGCCTTCGACCAGCAGGCCATCCAGAACACTCTGCAGCAAATGCGCGACGCCGATACCAAGAAGTACGAGGTCAAGAACTTCCAGAAGATCATGAACCTGGTGGATCACGTCATCGGACTTCCGACCGATGTTGGTGTGCCAATGATGGTCATCAGGTCCGCCCCCGCTGTCCTCTCCATCCGTGGTGATGTCGTCTTCGAAAGCAAGAAGTCTGCTGATGGCAGCCGGCTGATCAAGCTCGATACCAAGAACCTGCAGCCGTTCATCAACGTCAAGATGCTCTCTCTTGCTGGTGCCGTCAACCCGCTTACCATGCGGTTCCTCTCCGCAGGCGTCAGCCGCAACATCATGATGAGCTTGCCCCTCACCACTAGCACTGAGTGGGACACCAAGAGTAACCGTGTCGAGGTGTTCGCCAAGTTCATCAACAAGCCCAGCGAACTCAATCTCCTTCGCATGGAAACGTATCCGTTCACATCTGCTCTGGACCTGACCAAGATGACGACAACCATGCGTCAAAACTCGGACACCAAGCCCATCCACGTCAAGACCCCGACCACCACTGAGATGAGGCTCGGCAAGGCCATGTTCGGCATCGACATGACCATGACCGTCAAGAGTGAAGACGACTTCGGTGACATCTGGAGTTTCTTCCGCAAGATCAGCGCAACCAGCAAGCTTGGCAACATGTTCACTGTCCTGCCGACCATCCGCCCGAACCTGATGAAGCTCACGCTCGACACCGCCACCGCCACCACCCAGAAGATGATCATCTCTGTGGCCAAGGATGACTTTGCCCGCTACCACACTCTGGATACCGTCAACAACCCGGAGGCTGAGCCTGTAGAGCACATCGAGTGGCTGGCCGACAAGGCGCAGTACCGCGATGAGAAGCATGCCGCTATCGAGAAGGACGCCCGTCGTGAGGTGATGAAGCGATCCCGCCGCGTGCTGCAGGACATCCACACCGGAAACGTCCTCGGCTACACTGTTGTGGTCAGCGCCATGGGCATGAAGGAGAAGCGTATGGCCCTCAAGACGATGCTGGTGAAGGATGCCTCCCGACTCAACACCAAGGTCGACGCGCGCCTGCTGATGGTGCCTACCGACGATGTGCCCATCAAGCGTGAGCTGATTGTCAACGGACACATCACCTGGCCTCACGTTGGTCGCACCCTGAACGAGCTGCTTGCCTCGAACATGATCGCGCCCATGGAGATGACCATCAACGTTGGCATCAACGACACCATGACCAGGGTGGCAACCGTGAACGGTCTTCTCCGTCAGACTGACCTCTACAAGATGTATGCCAACCAGAACCGTGTTGTTCGTGATTGCCGCGAAATGAGGAACAATGGCTTCGAGCACGCACCTGTCTGTGAGATGGCCAAGATCAAGGCGTCCCGTATGAACCAAGCCAAGATCACTGTGGATATGAACACGCACCTGAAGGACGAGCTGACCTCCGTCGGACTCCTCGGTAAGGAGAGCCTCACCAAGAAGATGGATTATGACTCTCCCTCCTGGATGGAGCTCATCGGCAACTACTTCCTCAACCGCCTGGCAAGCTTCCCTAAGACCATGTGGCCATCTAAGCTGCACAACATGAACCAGCGTAGCATTCAGCTTGAATTCAACCCGTTCTCGAAGTGCTGGAAGCTCATGTATGATGATGCCAAGACGATTTTCAAGATCAAGAAGATCCATGCCATGGAGTTCCCGTGGAAGACCAACGGTGTGTACAACACCAACAACAACTTCGGCCTGTCCGTTCCGTTCATGCCGTTCCTGAACATCAAGGAGGGCATCAACGCCTACGAGGATAGCTGGGAGATGCGCAACCGTAAGATGATGGGCATCAACATGCACAAGTGTGTCATCGACGAGCACTTCATCAAGACCTTCGACAACGTAACCCTGCCGGAGAAGATGGTTGATTCGTGCTGGCACCTGATGGCCAAGGACTGCTCCGAGGTCACCAAGCTGGCCATCCTCGTCAAGCAGGTGGGCTCTCGCCGCGCCGTCCGCATCATCACCAGCACGCGCATCATCGAGCTGATGCCCACTGGCCTCGACTACCACCTGCGCGTCGACAACCAGGAGACTCGTCGCCTGCCCATCGGCGACCTGGTCGTCATCGAGAGCGAGACCGCCGACAAACATCCCGAGGCGCGCATCCTGAAGTGGACTGGAGAGCTGCTGGAGCTGGAGCTGCCCCAGTACCAGGCGCGCGTCCGCATCGTCGGCCCGGCCGTCAAGCTGATGCTGGAGCCCATGTTCCTCCGCAACCGCGTGTGCGGCCTCTGCGGCGACATGAACGGCGAGTCCTCGCAGGACCTGGTCGGCCCGAAGCGCTGCCTGTTCTTCAGCGCGCGCGAGTTCCAGGCCGCCTACATGGTGGACAAGACCTGCCAGCGCGACCCGCTGCCCAACTACGGCGACGACTGCATCAAGGTGAAGCGCGAGTCCTGGATGCTGTAGACGGCTGGAGTCGAGACCCGGCATCCGCCGGAACAGGGCGGGGTTCAGACTAAATTGGGCTGTGTATTTGAGTGATGGCGGTTGTTAATTAGTTTGGATTGTATCTGACGCATGTGGTGCGATTAATAAACGGTTAATCGTGCTAAAAAAATAAAAAAAA
>CL68.Contig2_Ba_mix
CTACGCGGGGCACTGGAAGAGGACATGAGTCGACCCGTCGTCGTTCTACTGGTCGCTTTGGCGACGGCAAGCGCCGTCAAGGTCCCCGAAAGCGGGTACCTGTTCACGGCACCCAAAGTACTTCAGGCTGGCACAGATGAACGTGCCTGCCTCAGTCTGTTCAACCTACCCGGGCCGAATCGCGCTCTCAAGCTGAAGTTCTACGAGCGCGACGTTCCAAGCAGTCTGTCGACCACGCTAGATAAGAGCGATTTCCTGCTGTTTGAGACAAACACTGCAGTGCCGGACAGCGTAGCAGAGAATGGAGAGTACTGCTTCGACATCACCATTCCATCCAAGGTGGTGGCCCGCAGTGCTGACATGCACATGGAGCTGACGGCTGGCGAAGGCGTCTGGAAGGAGGAGTCTGTGGTGACTCTGAAATCGGAGACGTTCCTGACGCTGGTTCAGACGGACAAGTCCAAGTACCAGCCTGGTCAGAAGGTGCTCTTCAGGGTGGTTACACTCAGCCACGACCTGACCGCCCTCAACAATGACCTGAATGAGGTGTGGGTCACCACTCCGGACAACATCCGCGTGGCCCAGTGGAAGAATGTCAAAACCAACACTGGCATGGTGCAGCTGGAACTGCAGCTGACCGAGGAGCCACCTCTGGGCTCGTGGACAATTCACGTGCTGACTACCCAGGACACCTACACCAAGCGATTTACGGTGGAGGAGTATGTTCTGCCAACATTTGAGCTGGAGATCGAGGCACCCGAGTCTCTTGAGAGCAACGAGAAGACTGTCACCGTTAAAGTTTGCGCAAAGTACACTTTCGGAAAGCCGCTTATTGCTGCCAACGTAAGCATCAACGCCACAGCCAGAGGCATTGGAAGCTGGCAATACAACAATAATCCGGATCTGCTGAGGAATATCTCAGACTATCAATTCAGCGACGAGCAGGGATGTGCCATCTTTGACCTGGTGGTCAGCAAGATCGGCATCGGTCATCGTAATATTGGAGGCGGAAATACGGTCATCATCACCATCGATGTGGAAGAGCAGGGTACAGGACTCCGGCAGGTTGAGGTCAAGGAGGTCAGTCAAGCGTATTCCTTCATCAACCTCAGGCAGAGCGACAACGCGCAGAAGTTCCTGAAGCCGAAGCTGCCCTTCTACGGAGAGTACACGCTGAGTATGAGAGATGGTAAGGCTGCGAAGAATGAAATCGTCAAGGTCTGCTACACAGCCAAGTACAAGGAGAGGGTCATCAGTGACGAGAAGAAGCCAACTCCCGATGACCCCGTTTATAGCACACACAAGAAGTACGAGTCGCACGTGAAGACCGAGTTCGGCTACACGCCGTTCTTCTGGGAGACTTCGGAGCCCAATCGCCGCACCACCGGTGGCGAATGTCGCGAGTATAAAACAGACGAAAACGGTCGTATCGTCTACTATATCCCACCACAGGCTGAGGACATCGACTCCATTGACATCTCGACTTCTACCAGCGTCGGTGGCGATTCTGACAGCTCGCACTCCACGTTGACGGCGTTCTTCTCGCCTTCCCACTCGTACCTGAGCATCGACGCGCACGAACTTCCCGAACAGCTGCCCTGCTCCGGAGATGTCACTGTGAAACTGCTCTCAACTGAGGAGGGACCGGTGCCAGCCATGGTTTACAAGATTCTGTCCCGAGGCAAGATCATCAAGGCGGGCAACATGAACACTAACACGCTGACGTTCCCGGTGCTGCCCAAGATGGGCCCCGAGTTCAAGCTGCTTGTCTACTACATCAAGGAGAGTGGCGAAGTGGTCAGCGACTCCAGGGTCTTCAAGGTCGACAAGTGCTTCCCCAACACTGTTCAGGTCAGCTGGGATCAGAAGACGGTCAAGCCGGGAGACTCTGCTTCGTTCACCGTTCGTGCCTCTCCCAACTCCGTCTGTGGAATCAGCGCTGTGGACAAGAGCACCGAACTTCTGGGCACGTCCAACCAGATCACACTGGATACCGTGTTCAGCAAGCTGCAGCAGTTCATCATTAATAGCTTCGAGAGCCCCAACCAGGTCCGCAGCGATGGCGATTACTGCAGGGAGCTGCAGCTTTCACTGGTAGACACTCTGCGAAGCGGTGGCGCCACGGTGGCCGAGCTTACTGGTCAGTCCACCCCGGAGGGCACGCCAGAGTCTGAAACCAGCGGAGCTGCCCATTCGTCGCTCTTCATCCCTCCACCGACACGGTCTCAGCGATTCCGCACGGATCGCGAGGACGCCATCAAGCCTTTCGATGAAGCCGGTTTCCTCGTTCTCTCCAACCTGGCCCTGGAGACTCGGCCCTGCTACAAGAGAGTTCAGGCCAAGGAACTGCCGGAGCTCACCGAGGATAAAATCCAGGCAAGCCGCGTAACATCGACCACCCCTGCTTTCTTCACGCAATCTGTGGCGTTTGCCGCTGCTCCGCCCGCACCAGAGCAGGCGTTCTTGGCCGCTAGTCCGGCCGATGTGGCGTCTGCCGCTGGGGGCGGAGCGCCGCCTCAAGAGGATCAGGTGCGCGACTTCTTCCCAGAGGCCTTCCTGTTCAGCATCGAGACGCTAGATGCGGAGGGTGTGAAGACTGTCACGTCCGAGATGCCAGACACCATCACCTCCTGGGTCGGATCAGCCATCTGCACCAACAGCAAGGACGGATTCGGCATCTCTAACAAGACCAGCATCACCACCTTCAAGCCGTTCTTCACCGAAGTGTCTCTGCCGTACTCGATGAAGCGTGGTGAGATCCTGAGCATGTCTGTCAGCGTCTTCAACTTCCTCGACTCCAGTCTCTCGGTTTACCTCGAAGTTGGTGCCTCTGACCAGTATGAGATTAGCGGAGAGGTCGCCATGGGTCTCTGCATTGCCGCCGGTCGCACTGAGGTCAGGTCGTTCCCGGTCAACTTCCTGGGTCTGGGCGAGGTCAACATCACAGTCACGGCCAGGGCACAGGACGGATACTGCGACGAAGGCAACACCATCGCGCCGGGCAGTGACACCGTCATCCGACCAATCGTCGTCAAACCAGAGGGATTCCCTCAAGAAGTGACCCACTCTCGTTTCATCTGTCTCGACAAGGATGACGACCACCACACGGAGACGGTGAACCTGCCGGTGCCGGAAGGCCTGGTGCCCGACTCTCAGCGCGCCTACTTCTCCGTCATCGGAGATCTTCTGGGACCGACCTTCCAGGGTCTTGAGGGAGGTCTCATTAAGTCGCCTACCGGCGCCGGTGAGCCCAACATGATCACTCTGGTGCCCAATATCTACATCCGTCGCTACCTGGAGACAACTGGTCAGCTCAACGAGCGTCAGAGACGACAGCTAGAGCACAACATGAAGAGCGGCTACCAGCGCCAGTTGCGCTTCAGGCGGTACGATGGCTCGTTCTCGTCGTACGGAAATGAGGACCCTCAGGGCTCCATGTGGCTCACTGCCTTTGTTGTCAAGGCCTTCCGCGAGGCGTCCGAGTACATCGAAATCGATGAGACTATTATTAACAAGGCTAAGGACTGGATTCTGAAGAAACAGAACACTACTGGCTGTTTCCCGAGGTTCGGCGAGCTTATTCACAAGGAGCTGAAGGGTGGCACCGAGCGAGGCGGTGAAGCGGCCCTCACGGCCTTCGTCATGCTGGCTCTGAAGGACATCGCAACCACTAATGAGCTGGCCAACGGCTTCGCCTGTCTAGAGGACGGTCTTCTGCTCCCCAACAAGACCCTGTATTCGGAGATTCTTTTGGCGTACACATACCTGAATATGGGCCAAGATGTCAAGGGAGAGAGGCTGGTGAACAAGCTGATGTCGAAGGCCAAACGCGAAGGAGATGACATCCTCTACTGGGAGGGCGACCGTGATTCTCTATTCGGTGGAAGCCGAGCCGTGGACGTCGAGATGACTGCCTACATGGCTCTCTCGCTGATGCACATCTCCGGAAAGGGTAATATGGAGGAGGCAGCGCGCGCCATTCGCTGGATCAACACGCAGAGGAACAGCAACGGAGGCTTCAAATCCACTCAGGACACCATTGTTGCTGTGGAAGCTCTGTCAGAGTTCGCGTCTCGCACGTTCGCCTCTGATCTGGCCACGAGTGTGTCTGTGACTGCTGGAGGAGAGACTGTTCAGCGGATGGTGGATGGAGACAACAGACTGCTGTATCAGGAGTCCAAGGTGCCAGACCTGACGCTGCCTGGCACCATGAACTTCGATGTCAGTCCGCCTGGCTGCGTGGTCTACCAGAGTATCTTCCGATTCAGCAGCACTCTAGAGGTGCCCGACCCTGCCTTCTCTCTCGGTGTGGCTGCCAAGAAGCGAGGCCGTACTGGCTACGAGCTGGAAGTATGCACCAGCTTCCTCCGAAACTCTGGCGCCGTGGACCGCGCCATTCTGGAAACGGAACTGCCCTCCGGCTATGTTGCTGTGGACAGCACCCTGAGGGACCTGCGCAGAGGCTCAGCTGTTCGCAGCTATGAGATCAAGGAAGGTAAAGTGATCTTCACACTGCAAGGAGTGGCCGAAGATAAGACCTGTCTGGAGTTCCGCATTATTCAGGAGAACGAAGTTGAGCAGCTGAAACCGTCCATTGTGAAGGTGCACGACTTCTACCGTCCCGAGGAGAGGAACATTCAGGAGTACGAGCTGACTCCCGCTGCTTAGAAAACTCACATCGATCTCTGCACGTCGTCTACGGCCCGTAGCACAGCTCTGACGGCCCAAGCGGAACATACGGCCCGTACTGTATGCTTACGGCCTGTGCCGTAAGGCGGCGCGGACCGCGGTAGCGGACGTCAAATCATAGCTGTGAAAGCATTGGCATTTCTCGTATGACCATAGGGGCTTGATTTTCGAATAGCTTGCTAGATCGAGTTTCTGTGTATGTATCCATTGGTGGTTGGCTGAAAAGGGGGCACGCACCGCCGTCTAGTGACGCTGCTTGATATTAAAATGCTTCGAACGTATATTTAGGCAGCGAATCACAGTTCTGTTTGTATCCCATAGTCCATGCTTATGGTGCATCGTTTGTGCAAGACCAAGTCAAGTGACACTGTCAGAATGTTCTCAGCACGGAATTGGGAATAATGTACGGCCATCGTCAGTGACTTTGAAAAGGGTAAATCAGTAGCTACTTGTGACCTTACATGCTGGTTTCAAAAATAAACTTACCGTGGTAAAAAAAAAAAAAAGAAAAACCGACCGTCCTCGTAGGAACGTACGTCCGAACC
>CL17587.Contig1_Ba_mix
ATTGCCAGAAGCCCAGTTTATTTACCATGATCATATTAATTTCAATACAGCATTGTCCCATCTTGTCATCGTATGCCAGCTCCCTCACTTATGGTTCGAAATTGCACGACATGATGAATCCAATTCACGCAATATAAAACAGTACAACCCGCCCCCGCTACAAACAAGGAGTTAAAATACAGGCAGCAAGCACATCGAAACTCTTAAGCACCGTAAATGTAACCCGCACGTGAAGCATGCGGCCGATGGCGCCTTCCTTCCTTTAGACGATGCCGCGCCCACCGCAGTCCCACCGCAGAGGACCGTCCCGCTGCGCCCGGTCTCAGTAACGGAAGAAGGCAGCTGTCACCGACGGTAAGTGGCTCAAGCAGCCGCCGTGGCGCAGTCCATGTCATGGTTGTACGACGTGCTAAGCGCCACCTCGGCCTGGTAGTAGTCGTAGACGGTAGCACGCGCCGGCTTGACGTCCTCGACCTCCTGCTCGCGCTGCACCACCATCTCCAGACAGCGCCGCCGGCTGTCCAGCGAGTCAAAGTAGAAGACCACCTTGTTCTTGGAGACCTCCCAGCGCTTCAGCTCTAATTCGGCGTTCTCCTTGAGAGCTTTCAAGCTGCCTTTGTTGGGAATGAAGCCGCTGACCATTTCAACTTCGACGACCGCCATGTTGCTCTCCCCTGGTTTCTCGTATCTGACGCACGTCTCTACAACGTGCTTCAGACAGTTGGTCTGACCAGGCTTCGGCTTGGACTTCACAGAGATGCTGAGTGCGTTGCTTGGGTCCCGTCTCCTTAACGTTATATTTCAGAATAGCCTGCACCAGCGCGCAGCCGTCGCCCTCGGCTCGGGCGAACACCCGCGCCGGCAGTCTGTCCAGCTGTCGGGTCTGCACCAGCAGCTGGTTGGCCGGCGTGATGCGGAACTCCTCCGCGCCCAGCGGCTCGCTCACTCGGACACGCAGCTCGGAGGTGGCGGAGCGCGGCAGGGCGGCCGAGAAACTGGCCAGCGCCTCCAGAGCCAGCACCGTGTCCTGAGTGGAGACGAACCCTCCCCCGCTATTTCTCTGCTCGTTGATCCAGCGAACCGCGGCAAGAGCGTCTCCAAAGTACTCCGTGTCTCCTGCCTTCTGCAGCAGCTCCATGGTCAGGATGTTGTAGGCTCCAATCTCCACACTCAACGCCTTGTTTTCCTCAGAATCTGAGTTCTGCCAGTAGAGCATTCCGTCAGCGTATTTGGCTCTGGCCTTGAGCTTCGCGAGGCCAGCTCGAGCCTCGACTAGGTGTCCCGCGAGGGCTCTGGCGTGAGTCCGCAGCGTTAGGGTGTATATGTCCGAGCTGGAGTCCTGGTACAGACATCGGAAGGCGTCAGCCAGCGTGTTGGGTTTCAGTGTGACAGATGAGCGCAGCAGGGCGATCGTGACGTAGGCAGTCAGAGTCTGCTGTCCGCCTCCCGACACTCCGCCCTTCATTCCCTGGTGAAGAACCCTTCCGACGGACGGAAAGCAGCCATCGGACGTCTGTTTATCCTCGATCCATCTGACGCTCCCGGTGAGGTCGTCCTCGTCGATGAAAATGAAGCTCTTGGCCTCGCCGAACGACTTGACGACAAAGGCGGTCAGCCACATGGAGCCGGAGCTGTCCGAGTTGCCGAACGCAGAGTACGACTTGTCGTCATGTCGGTACGTCAGCTCCCGCTGGTATCCTGTTTTCATGTATTTGACGAGTTTGTCTTTGAGCGTCTCGGTGAGCTCGCCGACGGCCACCAGGTAGTTCATGACGTGGATGTTGGGCGCGAACTTGACCATGTTCTGCTCCCCGCAGCCGGTCGGTAGGCGCACCAGCGATTCCAGATTGTCGATGCTGGGTCCGAGCAGGTCGCCCACCACCTCCACCCGGGCGCGCTCCGAGCCGGGCACCAGGTCGGCGGGCAGGCTCAGCGACCAGGACACGTCCATGACGCTGCCTCCCTGCTGGCCGTCACCGGATGTGCTGCAGAGGAAGCTAGAATTGACGAACTCCCTCTCGTATCCTTCGGGCTCAACCAGGACGGGTCTAGTCACCGCGTCACTGAAATAGAGCACGGTCTCGGGTCCGCAGGCGGCCGGGTACTCGGGGTACACCTCGGCCACCGTGGTGATGTTGACGTCGCCCAGCGCGGAGGGACGCAGTCGGAACGGCACCACCACGCTGTCGCCGGCCGGCACGCAGAGCGTCTCCACCGGCGGCGAGAGGGTGTCGAACTCCTCCGAGGCCACCAGAGTCAGCTTCACCGGCAGGTCGTCCTGGTGGTAGTTGCGGACCGACACCTTGAGCACCAGCGTCTCGCCGCGTTTCACCGAGTACGGCAGCGTGTAGGCGACGAAGAACGGCTGGAAGCTGGTCAGAGAGGCCGTCTCCGAGACGCCCAGACCGGCCGTCTCGGAGGTACACACGGCGCCGGCCACCCACTCGGTGATGGTGTCGGGCACCTCCTGGTTCAGCGTCACCGTCCCGTCCTCACTGACCGAGTGCAGGTCAAACAGCCACGTCTCGGGGAAGTAGGTGCGCACTGTCTCGGGGACCTCGGAGGGCTCCGGCTCCGACGGCTCCTCCGTCTCCTCCTTCTCCGTGAAGCTAGTTCCCAATTCTGGCTCGCGTCCGGCGCCGGCCGAAAACGCCACGGCGGGGCCGGGCAAACCCGCTGAAGGACGATTGTATCTTAGTCCGCTTGAGCCGCCCGCTATGCGGTGCCTGTGCATCCCACCCCTCCGGTAGGGTACGCGTCGTTTGTGCTTCACACAGTGGCGAGTCTCAAGGTCCAAATCAGACAGAACCAGAACGGAACTCGGATCGAAGGCGGTGAGTGAATCGACGTTAACAGTTGTCCAGTGGAAGCGAGGTCCCCACGAACCCCACCTTCCGAAAGGCTGGAGCCTCGGAAGATCATCAATCGGCTCATGATCTTCTGAGATTTGACCATGTTTGCTTGAACAGTAGGCCTGGTCGTCTTTCTGGGACGGGCCGTCATGCCTGCCAAGATTTAGCTTCTTCAGCCGATCAAAGAAACTGCTCAGAGTGATTCTATTTTCGGTTCCTAGAAGGTGAACAGACTTGTCCACTACATCGATTCCACAGAGCGAGCCGGGGGCGGCGGAGACGGTCAGCCGGGTGTTCCGCCGGGGCTGAACACGGTCCGGAGCCCAGCTGACGCGCACCGTGTTCTCCAGACACGGGACGGCCTTGTACTGGGCGCTGTCCGCGATCACCTCGCCGTCAACGGCCGCGAACACGAGCACCTTGAACCCGGTAGACATGGCGGGCGTCACAGGAACGGCGAGCGTCACCAGACCTGCGGGTCGGGCGTTAGAGGAAC
>Unigene28512_Ba_mix
CCGAGAGTCCGGCCGCCTGCCGCTGAGGGCCACTACTGCACAGGGAGAGCTGAACATCCCGAACCCGGTGCCGGCCGACTCGGGTATCTACATCTGTACCATCACCATCTCATCGGGCAGGAGCGAGGAGCAGCGGGTGCGGGTGGAGGTGGTGGGCGGCGGTCCCGTGACGCCGCCGCCGACCGGAGTGCTGCCCACGGCGCGCGTGGAGCCCAACCGACAGACGGTGGCCCAGGGCACGACCATCACACTGCGCTGCCTGACTGAGGGCTCTCCGCCGCCCGAGGTGACGTGGTCCAAGGCGGGTGAGCCGCTACCGGCGCGCGCCGACCAGCGCGGAGGAGTGCTGACCATCCCGGCAGCCGACGTGTCTGACCGCGGCCTGTACGTGTGCCGCGCCACCAACTCGGTCGGCACCGCTCAGACGTCGGCCATCGTCGAGGTGGAGCGTCGCGAGGTGCCCAGTGTGGAGATCTACCCGGAGAGCTCTGTGACCGTCACCCGCGGAGGCTCGGCGCTCTTCCAGTGCCGTGTCAACGCCGGCGCGCCGGCGCCAGAGCTGGTGTGGACGCGCGCCGACCGCCGCCCGCTGCCGACCACCGCCGAAACGCTGGACGGCGGCGTCATCAGGTTCATCCGAGTGACCGGTGACGAAGAGGGCGAGTACATCTGCACGGCGACCAACCTGGCCGGCACGACCACGGCCACGGCCACCCTGAACATCGAGTCTCCGCCGGTCATCACACTTTCACAGCCC
>CL1258.Contig1_Ba_mix
CTCGGCCCCGGAGACGGTGCGCGCCCGTCTGACGGCGCCCGTCGAACTGCGGTGTCGCAGCCCGCTGCCGGGGCCGCTCAGCTACACGTGGACCAAGTCGGACGGACCGATGCCGGCCGGTCTGGTCACCAGCCAGGAGACGCTGTCAATTGACGTTGCGCGCGTCGAGCACGCCGGCATGTACGTGTGCACGTCTCGTAACGCGCAGACCTCCACGGACACGACCACCGTGCTCCTGGTGACCGAGGTGGTGCCCTCGTTCGGCGCCTCGGACGGCTCCTTCGTGGCGCTGGAGACCATTCCAGACGCCTATCTCAGCTTCGACGTGGAGCTGTCGTTCCGGCCGGCCGCTATGGATGGCCTGCTGCTGTACAACGGCCAGCAGTCGACTGGAGACGGCAGCGGCGGCGACTTTGTCTCGTTCGGCCTGCGCGAGGGCTACCCAGAGTTCCGGTTCAAGCTGGGCGGCGCGCCGGCAGTGCTCCGCTCGCGGCGTGCCGTCATCATGGACATGTGGCACACGGTCCGGCTGCAGCGCGACAAGAACAGAGGAAAGATGACGGTGGACGGTAACACGGAGGTGGATGGCGAGGCGGACGGAGAGTATGTCGGCCTGGACCTGGACGAGCCGCTCTACATCGGAGGCGTGCCAGACTTCGCGCAGATCCACCCCGAGAGCGGCTTCGACCGCGGATTCATCGGCTGCGTGGCGCGCCTGTCAGTCTCTGGCGTGCTGTACAGCCTGCAGTCGGACGCGCTGGACAGACGCGACGTGCGTCAGTGTGAGGTATGCCGCACCGACTCGTCCTGCGACAACAGCGGCCTGTGCCAGGAGGCGCTCAATGAGCGGGGCCACCGCTGCATCTGTGCCGCCGGATTCACCGGGCCCACCTGCTCCGAGGCCGGACAGGTGTGCTACCCAGGTGCCTGCGGCTCGGGCCGCTGCGTGAACGCTCCGGGCGGCTTCACCTGCTACTGTCCTTTCGGCAAGACGGGTGCCCGCTGCGAGCGAGATATCGTCATCACAGAGCCCAACTTTGGCGGCGACAGCTACATTACCTACGATACGCCGCGGGCCATCAGACAACTGAAGTTTGACCTGCTGCTGAAGCCCGAGAAGGTCGAGGACGGCCTGCTGCTGTACGCCGCGCAGAACGAACAGGGCCAGGGCGACTTCGTGGCGCTCGCCATCAAGGACAAACACGTCGAGTTCCGGTACGACACGGGGACCGGCGCCGCCGTGCTGCGCAGTCCCGAGGAGGTCAAACAGGGAGAGTGGGATCAAAATTCGCCGGCACGCGCCAGATGAGGGACGGCACGCTCCGGATCAACGACGGTGAGGAGGTGCAGGGCAAGTCGCCGGGCAGCACGCGCGGCCTGAACCTGCAGACGCCGCTGTATCTGGGCGGCGTGGACCGGCAGCGGGTGCGGTCAGTGACGGTGTGGGCGTGCAGCGCGGCCTCATCGGCTGCGTCGGCTCGCTGCGCGTCGACGACCGCGAGCTGGAGCTGCTCGACGGCCGCCAGGACGCTGCCAACGTGGACCAGTGCGCGCCGTCGCGGCCCTGCGAGCGGCGGCCGTGCCTGAACGGCGCCTCCTGCCGGGACACCGGCTACCAGCCCGACCAGTTCCAGTGTGACTGCGTCGGCGGCTTCTCCGGAAAACGCTGCGAGGTCTCACAGGACGACTGCGCCCGGAACAACCCGTGTCAGAACGGTGGCGAGTGTGTCCAGAGGGCCGGCATGACCGCCTGCAACTGTCCGCTCGGCTTCGGCGGCATTTACTGCGAGCGAGAGGTGGAGCTCAGCTCTCACCTGTGGTTCGACATGCACTCGTACGCCGAGCTGCCGCTGAAGCTGCTGCCGCACCAGTCCAACTCGCAGCCCGAGACGGTCAACATCACCTTCTCGACGCTGGAGGAGGACGGCCTGCTCTTCTTCCACGGACAGACGGCGCGCGAGCGCGGCGCTGGACAGGACTACATCGCCATCGCCGTGCGGGCCGGCCGGCCGGAGCTGAGTTTCGAGCTGGGCTCGGGCCCGCTGCGGATCACGCTGCCGCAGCGGGTGGCGGACGGCCGCCAGCACACGCTGGTGGCGCGCCGCACCGGCCGCCAGGGCGAGCTGCTGCTCGACGACACCTACTCGGAGAGCGGCGAGACGCCCGGCTACCTGACCATGATGAACACCAACGGCAACATCTACATCGGCGGTCTGCCCGACTTTGAGCTGATGACGGACGGCCGGTTCGCGATGGGTCTGGTCGGCTGCGTACATCAGCTCTCCATCCAGGGAGACCCGGTGGACTTCACCACTGACCTGCAGGGAGGCGCCAATGTCAGCCCCTGTACCGGGGACGAGGGCGCGCCGCTGTCGCTGCCGGACCTGGGAGGTGGCACGGACCCCATCCCGCCGCCCGAGTACCCGCCGCTCGACTATGTCCCAGAGTACGACTACAACTACAACGGCGGACAGGCGCAACTGGCCAACGCCAGCGAGCGCACCCCGTACTACGACTTCGATAACAACTACAACAACGACTATGACGACTACTCGTACGACTATGATCAGAACAATGATTACCTGCAGGGCGTATGGAACGACCTGCTGCAGTGAGCGGCCGCGGTGCCTTGCCGGCCGCGCCGGCCGCCGCCGGAGGTGCGGATACCCTCCCGGCCGGCGGCGGCGACAACCGAATCTCGTCTGAAACTCGTGCCAAGCCGGCGGCCCGCGCGCCGCCCGGTTCACTATGTATATGGAGTGCGTGTGCGCCGCGCCGCCGGCCAACTAGCTTGCTGTACGTAGGTGGCGAGTGGTGGGGCCTCGGCGCGGGGCGGACCGCCATCGGCGCGCTGCAGCGCCGCGCCCAGTCACTGCCATCGCTTCCCCTGGCCGGTCACCGGTCCGGCGGGCCGCTCCCAGTCAGTCCCCACTAGTCAGTGTGCGCCGCGCCCGCCGACATCCCCCACCCCCCGCTGCAGGGGCGCCGCTCGTCAGTCAGGATTAATTTGGCTTCGCTTCCACATATCAGTGTCAGTTCACAGTTCGGCGGCTGCTTCTCTGGCCGCCTCTGTCTCCGAGGCAGCCGTCTCCGGCCGCTCCGCCCCTGGTACGGCCGTCTGTGGCCGCCCCCGCCCGCCGCGGCCGCCTCTCGCCGCCCGTCACTAGCGGCCCGCGGCCCGCGCTCTCTCAGCTTGGTCCCCAGCGCGTCAGTGGAGTGGTGTTGATGTAGCAGTGACGCCGCCGTACACTTGCTCTATGTCTATTTGTATTTTAAACGTGTCGCCAATAAAGTCAGATTCTACTATCG
>CL7049.Contig1_Ba_mix
AACACTACCGACTTTATTTCCTACAGTAAGCTAGCCTAATGTTACATTGGTCTGAAGCAGGCAGTCGTAACTGGCAACAATAGTCACACACGTGGAAGACTCGAGAATTCAATATGGCAGTTATGTGTAAGCGTTGGTTTCCTCTGTTGCGTTGACCCCTAGAACCAGCTCCCGGTTCCCGGCTTGCTCTGCTGGCGGCTGTCGCTGGCCGCGGCCGCCGCCTTGTTGCCGGCGCCGTGTCCCCTCCGGCGGCGGCGCAGTCGGCGGCGCCGCTGCCGGCGCGCGGTCCGCACGGGCGCCGCCCGCCGCTGGCAGCGCGACTCGTCCGAGCGGTCGCGGCAGTCGTAGCGGCCGTCACAGAGCGCCGAGAGCGGCACACACTGCGTGCCCGAGTCGCAGGCCGTCTGGCCGGGAGCGCACCGACCGCCGCCGGACAGAGGCTGCACCACGAGTCGCACTGTATCGCGGCCCGACCGGCCGGCCCGGTCCCGCACCTCGCAGATGTATGTGCCAGACGCCGACTCGTCGACGTTCTCCAGTCTGAGCGTGTTGTCCTCGTAGTAGGCGCCGGCCGGCAGCGGTCCACGCTCCCGGCGCCACACCAGTCGGCCGCCCTCGAAGCCGGTCGTGTCGCACTGCATGTTGACCGTGGAGCCGGCGAAGGCGGTGACGTCGCGGTCCAGCGCCGTCACAGACGGGCCCGCGCTAACAATGACCTCAGCCACTCCCTCAGCTCGTCCGGCCGAGTTTTCGGCGGTGCACACGTATCGGCCGGCGTCGGTGACAGCAATACCTCGGAAGTTCAGTTCTCCGTCTCGGACGGCCACCGATCTGGGCAGCTGTCCGTCCTGTTTGGCCCAGCGCAGTGTGATGGGCTGGTCGCCGGTGGCCGAGCAGTAGATGAGCACGTTGTCGCCGGGCTGCACCACCTGGCGCACCGGGTCCAGCTGGATCTTCGGCGGCGCAATCACCCGCAGCGTGGCGTTGGCCTCGAACAGCACGGTGCCCGAGGCGCCCAGTCCGATACAGGTGTAGCGGCCCTCGGCCTCCTTCTGTACGTTGTTGATGTAGAGGGTGCCGTCACGCACCAGGTACTGCTCGGGCATCTCGCGGCCGTCCGACCGGATCCAGTTGATTAGGATGTCGCGCTTCGAATCGACCACGTAGCAGGTGAGTTCAGCGCGGCCGTTGAGCGGCACGCGGTACACGTCCTCGGAGGGTCGGAGCGGGCCCTCCGGCTCGGGTC
>CL7056.Contig1_Ba_mix
CCCGGGTCGGCAGAGAGGGAGCACGGGTCGCCCGCCGGCTGCGGCGGCTCGGTGACGGGCGCCGGCGCTTCGGTCGGCTCTGGCTGCTCCTCCCTTCCATAGTCAGGTCGTCTGTAGTCGGGTCGCTCCTCCCTGCCATAGTCACGTCGCTCGTAGTCAGGCCGTTCCTCCCTGCCGTAGTAGGTCCGTTCGTAGTCGGGCCGTTCCGCCCTGCCGTAGTCAGTCTGCGAGCCGCCCGGCTGTCCCTCCCGCTCCCTGGGCGGGGCGTAGTAGGGCGGCCGGGTCGGCGGCGGCTTGACGCAGGCGGCTCGGCACGTCTCGGCCGAGTCGAAGCGGTTACCGTTGCCGCCGCAGCCGCCGTAGTAGAAGGGGGCGCACTGCTGGCGCGCGGCCACGTACGAGTAGCGGATCACGTACTCGCTGCAGCCGCCGGCCACCCGGTCGGGGAGGAGGCAGTCGGCGGGGCCGGGCTGGGGCACCACGCCGCCAGTGCCGCCGCCGCTGCCGCCGGTGCCGGAGTCGGGCGAGACGCGGCCGCAGCGCTGCTGGCACTCGGCCTCCGACTCGAACCGGTTGGCGTTGCCGAGGCAGCCGCTGTAGGTGAACTGACGGCAGCCGCCCGAGGCCGGGTCGCTGTACCAGCGCGTGTGCGCCCGCTTACAGGCGCCGCGCACTGCCGGCAGACGGCACAGCGCGTCACCGGACGGCTCTACGCACGAGCGCTCGCACTCGGCCTCTGTAGCGAATCGGTTACCGTTGCCATCACAGCCGCCGTACCAGAAGCGCAGGCAGCCGCCGTACTCTGTGTCGTAGTAGTAGCGCACGGCGAACTGGTTGCAGGAGCCGCGCGCCTTGGGCAGACCGCAGTCCTCCGGTGCGGCGCGCGTCACCGCCGCCAGCGCGCCACCCACCACCAGCAGCAGCAGCGGCGCCATGTTGCCGGCCGCCGATCCG
>CL6376.Contig1_Ba_mix
CCGGTTCATATCGCTGGCCGAGTGTGAACAGCGCTGCGGCGGGGCGGGGAGACCTTCACAAGGCGTTGAAGGAAGGACCTCTCACGGAGACGACGACAGCGAGCACGACATGCCTCACCGCGGCGGGGATGAGCGGGAGCCGTACGAGGTCACCGACGCTCCCCAGCCGCCCGCCCTGCCAGACACAGCCGCTCCTGACACCGCTCCGGAGATCGAGACGGAGGAGCCGGAGGTGACCGAGGCGCCGGAGCCGACCACCGACATCTGCTCGCAGCCGGCCGACCCCGGTCCGTGCCGCGGCTACGAGCCCAACTTCTACTACAGCGCCCGGCTCGGCCAGTGCACCCGGTTCATCTACGGCGGCTGCGGCGGCAACGACAACCGCTTCACGTCGGCCGCGCAGTGCGAGCGACAGTGCGGCGGCGGCGGCGGCGGCGGGTGGGGGCCCGAGGTGCAGCCCACAGAGTCGCCCCTGCCCAGCACAGCCGAGCCCACCGAGCAGCCCGACGCGTACATCCCGCTGTCGACGGGCGCCGAGCCGGCGGCCGACGTCTGTCAGCTGCCCCCGACGGCCGGTCCGTGCGACCAGCGGCTGCAGCGGTACTACTTCAACGCGGCGCTCACCATGTGCTTCACCTTCACCTACAGCGGCTGCGGCGGCAACGGCAACCGGTTCGAGTCAGCGGCCGAGTGCACCGCCCGCTGCCGGCCCGGCGCCGCGCCCGAGCCCACGTTCGCGCCGTTCGTGCCCATCGACTACAACTCCATCGGCGGCGGTGTGGAGACCACCAGCTCGACAACGGACGACTACGGGCGCTACGACTACAGCCAGTATGGCGGCAGCATCGACACCGATACGCCATTCCCCGACAACTACTACGAGAACTATGCGGACTACGCAGACTACGAGGACTACGAATACAAGTAGATGCCGGACCCGGGGCTGCGGGGCGCGCTCAGGAACTGCAGAGCGGTCTCTGAGGCTCTAAAAGAGGACAGCGCTTAGGTCAAGGCATCGTGTCCACGCTCAGTTGAAGTGTGAAGGGGCGATGAGAAGGCTAAGGTGAAGGGATGATGGTTGGGCCTGGGTCGATAGGACTGGCTGGGCGGGATTCTCAATCGCCAGCTGATGTATAGAAGATCTGCGCTCAAAGAATAACTTGACCCTCATCACTGCCATAGTGAACTAATACACACTGCCTCGAGGAGTATATGCATGACCTACGTTGTGATTTACCAGTGTCGACGTGCTTAGTTTTGGCTTTGCGAAGCGTGCGCCAGTTAAGAGGCTGGTTACGAAAGTGTCCGGCGTTCAAATGTCCGATCGAACTTGCATAGAAAATACAACAAATGAC
>Unigene30060_Ba_mix
CCGTTCTACTATACCGGCTGCGAGGGCAACCTCAACCAGTTCGAGAGTGAAGAGGAGTGTGAGGAGTCCTGTCCTTCGCATGTCTACGCGGCCGAGGCCTGCACGGACCCCCAGGACCCTGGCCCGTGCGCCAACTACACGATCCGCTACTCATACGACCTGCAGGAGGGGCGCTGCCGGCCCTTCTACTATGGCGGCTGCGAGGGCAATCGCAACAACTTCCGCTCCGACGCCGAGTGCCGCGAGAAGTGCGAATCGCGCAAGGTTGAGACGGAGCCGACGCAGTTCGAGATCGAGTCGTGCTTCCTGCCCGGCGACGCGG
>Unigene7974_Ba_mix
ATCGGCTCACCTCGTACGGCGGAAAGCTGACGGCGCTGCAGCGCTACGAGGTGCAGCCCGGCGCCAACGCCTACAGTGACGCGGACGTCATCATCAGAGGAAACGGCGTTCAGCTGAGCTGGGTCAACCCGCGCGGCAGCCCGCTGCCCGGCAGGTCGAGCTCGTTCGAGGTGGAGCTGTCGGAGGAGGCCGGCTGGACGCGCCTCGAGGACGGCCGTCCGTCGGCGCCGGCCGACCGCCAGGACGTGATGACCGCGCTGGCCGCCGTGGACGCCATCCTGGTGCGCGCCACGTTCTCCAGTGGCATGCAGAGCACGTTCATCAGTAACGTGGTGCTCGACACGGCCATCCGAGCGGACACCCAGCAGGGTATCGCTCGTGGCATCGAGCAGTGTCGCTGTCCTCCGGAGTATACTGGACTCTCGTGCCAGGAGTGCGCACCTCACCACTACCGGGTGACCACGAGCCCCAACGGGCCGTGCCGCCAATGTCCCTGCAACGGTAACGACGAGAGCTGCTTCCTCGGACCGGAAGGCGTTCAGTGCCGCTGCCGGCCCGGCTTCTCGGGACAGTACTGCGAGGGTCCGAACGGCACGCCGCCGACGCCCACCATCTCTGTCTCAGTCAGCGAGCCTATCGTGGTGGCCCAGGTCGGCGAGAGAGCCACGCTCTTCTGCTCGGCGCGCTCCCTCAACGGAGAGCGGGTGTCTGTGCGCTGGTACAAACAGTCTGGCGAGCTGCCCGACCGGGCCACCGATGACCGCGCCGGCCTGCTGGTCATCCGCGCAGTCATCTCGTCCGACTCGGGCATCTACGTGTGTGAGGCGCGCGACTCCGTCTCCACCGTCACTGAGCAGACCGAGCTCCGGGTGGGAGGAGGCGGCACTCGCCCGCCGCGGGTCACCATCTCTCCACGCTTCCTGCAGCTGACCGCTGGTGAGCCGGCGCAGCTCGAGTGCTCGGCCGACGGCAGCCCGCAGCCCACCATCGAGTGGACCGGCGGCCGACAGGGCCGCCTGGAGCCAGACGTTTCGATCGTGGACGGCATGCTGGTGATCGGCGCCGTGCGGAAGGAGCACGAGGCTCAGTACGTGTGCACCGCCACCAGCGCGGCCGGAACCGACTCGGTCACCACGGCCATCTACGTGTCCGGAGACGTGGTGCCGCCGACGGAGCCATTCGGTGACGTTCGGCCCGAGCAG
>CL534.Contig3_Ba_mix
GGTAAGTCAACGAATTTTGCGTTTTGTATTGTATACCGGTACCAGAGTAGTGACGAATCGGACGAATTACAACCAACAAGAGGATGCATTGAAACAGCTAATTTGGAGCCAAAATATTTGACGACCACCTCACATTCAACATAACATATACGGCATCTGATAGTCATTCGATTCGGTCAAACAGCAGCAAGAGCCGACTCGGTTTGATCGATTGCAGCGAGACCCAGCAAAACCCTAGTTGCGCAGAATGGCTCACACCATTCGCTTGAGGTCACAGTGCCAGTGTACTTTTCACAGTTGGGCGAAGAATAGTCACGCTTCCCAATTTGGACACATGCCGTTGGCCCTCAAAAAGCCCGCAGTAAAGCAAGACTTCCTAAACACATCAACGGCAGGTTACGAACAAAACATGCAAACTTTGGTAAGAAAACAACTATCTATCTCTGCTGGCTTATAAAACTTGTGAGCAAAGTTTGCAGATGTTAGCAACACAATCACTTACACTGACATAATAGGTGCACTGGAATGACCTACGAGGCAGCGCCAGAAGGTACTCTCGGGCCTCACGGGACTGGGCCGGTTCGGATGCTTTTGAATCGACATTCTGCCGCATGACACGCCACCCAACAGTGTCACATTGCCCATGCTGAACCAGCTTTTACAAAAGAAAGCACTCTCGAAGCGGGCATTCCTGATCAGGTCGTACCAAGCGCACACGCGCGCGCGCGCGCGGAGCGTGGAGCAGACGTGTAGATCCAGAAGCTCACGCTCGGGCGCGCGCGGGCCTCGGCCCGGACGCTCAATACATAGTTCACACAACAGTTCAATTAAATTCATCAGTTGTCACCACCTTCTTGCTGTTCGTCACCTTCACCCTGAGCATCTGACGTCCACAACGTGAGGTTGTCCCTCAACAACTGCATGATGAGGGTGGAGTCTTTGTAGCTGTCTTCACTTAACGTGTCAAGCTCTGCGATCGCGTCATCGAAGGCCTGTTTTGCCAACTGACACGCCTTCTCGGGCGAGTTGAGGATCTCATAGTAGAACACTGAGAAGTTGAGCGCCAACCCGAGCCGGATGGGGTGGGTGGGCTGCATTTTGGTCTTGCTGATCTCAAAAGCATCTTGGTAGGCTTTCTGAGAGTCGTCAACAATGGCGGTGCGGGCGTCTCCCGTCGCGACCTCTGCGAGGTACCTGAAGTAATCTCCCTTCATCTTCAGGTAGAAGACCTGGGACTCCGCCACAGAGGCCTTGGGGATGAGGAACTTGTCCAGCAGGTGCAGGACATCGTTGCAGATTTCGCGGAGCTCCTTTTCGACCTTTTCGCGGTACTCCTTGGCCATCTGCTGTTTCTTTTCGCTGCCCTCTGTTTTCTGTTCGATGCTGGAGATGACCCTCCAGGAACTCCGCCGGGCGCCGACCACGTTCTTGTAGGCCACCGAGAGCAGGTTCCTCTCCTCGTTACTGAGCTCGTTGTTTGTTTCTGTGACGCTCTTCATGGCGGCGGCCATGTCGTCGTAGCGCTCGGCCTGCTCGGCCAGCTTGGCCCGCTGCACCAGCTCGTCCTTGTCGGTGGCCATCTCTGTTTATTGAATCCAAGCACGGCCAGGGAACGCTTTTTTGACGCACGAGAGTCCCGGAAATGCACCCAACAGCCACGCGCGCCTTGAA
>Unigene25836_Ba_mix
GCCGTCGCGTGACTCGGCGCCCGTCGGTGCCACGCTCGACCTCACGTGCCAGGTGACGGGCGCCGAGGGCACGCGCGCCTCGTGGCAGCGCGTGAACGCTCCGCTGCCGCCGGGCGCCATCGCTCGCGGTAACCAGCTGCGCCTGTCCGAGCTGACTGCCGACGACGGTGGCCTGTACCGCTGCACGGTGATGACAAGAGGAGGCGC
>Unigene5343_Ba_mix
GAGTCGCTGGGACCAGCGTCCCTTGAGGCCGGGTCGCTGGAACCAGCGCCCTCTGGGGCCGGGTTGTCGGGCGATGCCGCGGCCGGGTTTTGGACGAGCCCGGAGTCCGAGATGAGCACCTCTTCAATGGGCCGGTTGTTCCGACCCGACGTCGGGAGGTTCTCGATCTGCTGGACGACCTTCATGCCTTTGGTAACCTTTCCAAAGACGACGTGCTTGCCGTCGAGCCAGGGCGTCGGCACCGTAGTGATGAAGAATTGACTGCCGTTAGTGTCCGGGCCCGAGTTGGCCATGGACAGGAAGCCGGGCGCCGTGTGCTTCAGCGAAAAGTTCTCGTCGGCGAACGACCTGGTGCCGAAGCTGCTGAAGCCGCCGGTGCCGTCCTTGTTGGTGAAGTCACCGCCCTGAATCATGAAGTCCTTGATCACGCGATGGAATGGACTGCCCCGGTAGCTCCCCGAAACGCCATTCAGAGTGGCGCCAGTGGTAGCCAGCGTCTTGAAGTTCCCGGCTGTTTTTGGCACTACGGTGCCAAACAGGCCGATCTCGATTCGACCGGCCGGGCGACCGCCAATGGTGACATCAAAATACACAGTGTCTGTGATTTCTGGGTTCTGGGCATTGATACCCAACACCATGCAAAAGGCCAAGAACAGCACTGGCAGATAGTAGAGCTTCATGATTTTCAAGTGTGATGCCTGACACAGACGGTCCTTCCAGCAGCACCTTCCCCGCTCCCCGAGAACCAACAAATGAGCAAGTCACCGAGTG
>CL5577.Contig1_Ba_mix
GTTATAACCATCGACGTTTATTGCCATATTATCCACTGCAATAAGAGCCGAAGCAGTGCCTTGCTCTGAGCCCATATACATATTGCCAGCTGCCATTTCATTTCCACATGAGGCATGTCGACCGTCGATAGGTAGCAAAGACGCTCGCTGACACGGACATGCAGATCTCTACACCGACGCCAAATTGCCGCTCAGAACACTGGAGTGAGACATTCTCTTCCGCAGCCATACGGGCAGCACAGTTTGTCTGGCAGACACTTTTGGTCACTGAAGCAGTTGCGTTCGGTGACCACGCACGGCGTTACGACTCCGCTGGTGTCCGGACACCGACCTCGCCGCGGTTCGGCGCAGCGTGTAGAGCCGGAGGTGTTTTTGCAGCATTTCCTGTTGTCGGACGTGCCACAGTCTGTGTCGACATCGCAGTTGCTGCTACCTGGCTCCACAACCGATGGATCGGGACACTCCCCAGGCTTAGGAGCTGCGGGCTCCTCGCACTGTGTTACGCAGCGGTCTGTCCGGCAGCATTTCTGGGTTCCAGGGCAGTCGCCGTCACTGCTACACAGGCTGATAATCTCGTGAGGTTCGCAGGCTAGCGCTATGAACACGCGGTTGATGCACTTTCCCGGCTTCTCTTGCCGCGGTTCGGCGCAGCGTGTGAAGCCGGAAGTGTTTTTGCAGCACTTCCTGTTGTCGGACGTGCCACAGTCTGTGTCGACATCACAGTTGCTGCTACCTGGCTCCACAAGCGATGGATCGGGACACTCCCCAGGCTTAGGAGCTGCGGGCTCCTCGCACTGTGTCACGCAGCGGTCGGTCCGACAGCATTTCTGGGTTCCAGGACAGTTGCCGTCGTGACTGCACAGTCTGACGATCTCACAAGGCTGACAGACCTGCGCTGGGAACACGCGGCTGATGCAAGTTCCGGGCTTTTCTCTCGGGCTGTATGCGCTGATGGCGGGCGCCAGCAGAAGCAGCACGATCCAGGAGGCCATCCTTCTTCGCCTCGTCGTCG
>CL628.Contig2_Ba_mix
TCAGTTATCACAGGTCAGGGTTGGCCGAGTGTATTATTTCACCAACATCAATAGTCGATAGCGATCACGGCACAAAGACACTTCCAAACAGAGAGACACCACGTTCCGCCCGCCGTCCGCTGTCAGCCGCCGGCCGTCACAGCGCCGCCCGGTGGCGACGGCCGGGTACACAGCTTCGTCCTTCCGCCGCCAGGGGCGCCCTAGAGCAGGTGCTGGTCGAACAGGTGCTCGGCCAGACTGTACTCGGTGCTGGTGAACATGGCCGCCAGCTGGTTGGCCTTGCTGGCCAGCTCGTTGACACGCTCCACCTCGGACTCGATGGCGTCCTGCGACTGGTGCGCCAGGTCGGCGTCCACGGAGCAGCCGGCGGCGCTGGGGCTGAGGCAGAGCGCCGCGCTGTGCAGCTGCGCCTGCTCGGCGTACATGTCCTTGGCGTCAGGCCAGCGCGAGGCCGAGCGACGACAGCGCCTGGGGCCTCAGCGGCGCTGCAGTGACCTTCACGTTCAAGTGCTCCTTGACGTTGCCTCCGCGCTTGATGACATACTTGATCATGTCGATGGCCTGGTCGAAGCGCTGGTCGGAGGCCTCACGGAACAGCTTCTTGAAGCCGAGGCGGTGGTTCAGGTCGCTGCCGAAGTGGCTGGAAATGGCCAGGTACTTGAGGGAGAGCGACAGGGGACTTCCTGAGCACGTGCTTGTAGTTGGGCGCGTGTGCGGCCAGGAAGGTTCCCACGTCACTGTTGCAGTCATCGTGCACGGATGTGGACAGGTCTGTGGCGCCTCCGATGGCCTCCTGCACCACCGTGTCCAGGCGGTTCTGGCAGGCCAGGGCGCCTCCGACCAGCAGGGTCAGCAGCAGCATGCGCATCCTGACAGCTGTGGGGTCGCACCTTCTGTATGTCCGGCGGGGGCTGGCTGCAGTCCGGGCTCTGCTCTGTGCGGCGGGCGCTGGCTCTGCGCGGCGAGAGTCCGCTCTGGGAATGCTCGTCCGACGTACTAACGCGGCTCACCCGGCTCTATCTGGCGGCGGCCGCCCGGCAACGGCGCGCCATTGGTCCGTCTCAGAGGGCCGCTCTGTTTGCTCCCGGCC
>CL8390.Contig1_Ba_mix
CGGCAACATTTATTGGCAATGTATTATTACAACGAAATATCCACACATCTTATATACAGACATGCAAACTGCGAGTAGAACACAACAGCTACTCTGGGTCATTCTCGTTCTCTGGGTTGGTCGGGCGCTTCCCTCGACTGCGGGCGTCGGGGAGCAAGTCTCTCGATGTTCTTGGGAACGGGGTGCTCAATATGCTCACTCACAAACCTGTTACGGCACAGCCAGTCACATTGTGACGTCATAGCTTTATTAATCGCACCGGTGAACACAGTGTTTCGTCACCCTCGACGTTTTTACAGTGAGTGGTGTCACATTCCGAAAACATTCGCCACAGTCCTTCGTGATTGAGAAGATCGACTTCATATAAATACTTTGGCAACAAACCCACGGCAGTATGTTCAAATTTAACGACACACTCTAAGCAATGTTTAAATATCAAATGGATGCTCAGAACGCGCTAAGTTCTCCTTGCGGGATCGCCAGCGTGTTACAGCTGAGCACTTGGTTGCGACCCAGTGTGGTGAGGAACGCCAGCGGCTGCACCTTGCTGAAGCCGTTGACGACGTCGGCACCGAGGGTGTCGCAGAGGATGCGCGCCCAGCTGGTCTTCCTGATCTCGCCCAGCTGTACCTCGGTGAAGCTGTGCGGCAGGCCGCCGTTGTCGTAGAAGAACCGATCTCCGTAGCGGAGGTCGAAGAACTGCTGCGCGATCAGGCACTGGAAGGTCGGACCGACCTGAGCGCCAGGCGCCAGTTTCTCGGCGATTCCTCCGACGAAGAGATCGACGTCACGCGGGTCGTCGTACACAGAGCGCAGCTTGTCGATGGTCTTGGACTCCATGACACGGTGCAGGTCTCCCCAGTAGTGGACCTGGACCACGCCGCACGCCTCGGCCGCCTGGGCGTAAGTGGGCGTGCCGTGGTCGCGACCACGCTGGATGTTGATGGCGATCAGGTCCAGACCGTACTGGAAGTTGGTGGTGAACAGCTGCTGCTGGATCGACTTGGCCACACTGGTGTCCACCGCCTCGGAGCGACGGGCCACCAGGGTGCGCGCGTGGCCGACGAAGCCGTCTGTCACGATGGTCGGCTCGAAGAAGGTGGTGGTGAGGTTGACCACGCGGAACACCTGACCGTTGGCGTCCAGCAAGTCGTACATGTCGCGGACCATGCTGTGGCCGAAACGCATGGCGGCAGACTCGAACGCCACGGAAGTGGTCGGGTCAATCTTTTCGTCGTAGTAGTTGGAGAAGCCCTTCTGGAACGGCAGGAGGCCGTGTGCGTCGGCGTAGTCGAAGCCGAGGATAGCCGGCAGGTATTCGTTGTACACGATGTGCTGCCACTCGGCAATCACAATGCGACGTGTCTCCTCGAACAGCTGGTCGTCATTCCAGTCCGGGTGGCGCTTGATGAGCGAGCGCGCAATCCTGTTGTGTTCGCGCAGCCAGATGGTGTGGATGACAGCCAGACCGCTGTGCTGGTTGACACGCGAATCACCAGCCAGGAAGCAGACTCCAGCGCGGCACGGCATCTCGGGGCCAGGCGGTCCAGTCATCGGCATCAGGTCACCGACCTCGCTGGTGATCATGAGACCTTCGCGGAACAGACGCAGCTCTTCGGTGACCTTCGGGTCACTGCCGTAGATCTGTGATGCGTCGAGGAAGGAGGTGTACTCGTTCAGTGGCTTCGCGGGACGGGCAACGCAATCTGGCTCCGGAGCTGGCAGAGAGCGTGTCATGGTCATGCACCGCTGACCGAACTGGCCGTAGAACGGATCCGTGATCTTGATCGGAATCGGAATGCACTGCGGGTGCCGGGCCGGCGCGGGGAAAACGAAACCGTTGTTCAGACAGCACTCAAGGCCCTCGGTCTCAGTGAGCCGGAAGACGTGCGTCTTGGTCAGGTCATTGGCGACGAATTGACCGAACTGCATCAGCGACAGCGTCCAGTCGCGCAGCTCGTTGCTCAGTGTGTCTAGGACACGTTCGCTGACGATCCGAGCGCTCGGCAACTCTCCGCCACGGATCGTCTTTGTGCGCAGCGCGAAGATGCCGTCGTCGAAGGTATCGCTCATGAGACGCTTGTGGCCGATCATGGCGCTGCCGAGATGAGGTTTCTTGAGATTGTTGCACTGACCGTTGATCATGCGGTAGTTGCTCGGCTCGCAGAAGATCTCCTGGGCGGGTTCACAGTCTGGCACGATCAGCGGTAGCTGGTCAGGCGTCGGTTCTGGAGATGTTCCAGCATACAGGGCGGCGACGGCAGCTTCGGCGGCATTAGCAGGGCCATCCGGTCCTGTGCTCTTGATCTTTTGCACGGTGCCTGGAGCCAGGATCTCAAGGTTCTGCACGGTGCTCAGAGAGTGCAGTGCCCATAGTCCAACTTCCGCGGCGTCGACACTACACTGTGTGTTCCAGGCGTACAGGTTTGCTGGGCTGTTAACAGCCGGTGCTTGACCTGTTGACCTCAGGTTGTTTGCGGTGATCTGTTGCTGGTTAACGAATTCCTCGGCTGCAAGACTGGCGTCGTTCAAGTATTGGTTCGCTTCCTCGGTTGCCTTACGGAAGTCACGGGAGCCAGTGGTATAGATGTTCATAGGCCTCATGTTCGCCAGTGGTGATCCTGGACCAGTGCCGACTGTGGACCGTGAAGACAGGCCAGTTGACACGCTTGGCAGCTTGGTGCCCTCGAACGAGCACGAGAATCCGAGCGAGCCGTCACGAAGGCGACACCAGTTGGAGTAGAGCATGTCCTGCTTGGCCACAAGCGGTGGACAGAGGACGAGTGGCACACAAACGCCAGGGCGGGCAGCGGCCGTGGTCGGCTGGACAAACTGGCCAGGGATGTTCCTGCTAGCGGTGGGGGAGGGCCTTCCTACAGCACTTCCTCCGAACTGGAAACCGCTAGGAGATGCAGGAGTAGGAGGACGGCTAGGAGATCCTGTGATTGGCACAGCTGCAGGGCTGGAGGATGGCTCGGGAGCGGGAACTCTTCCCAGGGCGTTGGCATTGATTTTGAAGCCACCCGGAGGAGCGCCTGGCTGACTTGCGATGATTGAGGCCGCTGGGACGTCCGGCGATGGTGCAGCGGGAGGAGTTCTTCCCAGGGCGTTGGCACCAATCTTGAATGCACCTGGAGGAGGAAGTCCGGCACCGGGTCCTCCAGCTCCTGGCTGTCCGGGAGCAGTGGGTCTTCCAGGAAGTCCTGGGAATCCTGGTGGAGGTCCTGACTGTTGCCCGGGCTGCTGTCCCTGCTGCTGTCCCTGTTGCTGTCCTGGCTGCTGTCCCTGCTGCTGTCCTTGTTGTCCCAGCTGTTGTCCTTGCTGCTGTCCCTGC
>Unigene8560_Ba_mix
ATCCTCTTGTCTCAGGTAATTGTGCTAATCAATATTTAGCTTGATTCTGGAAGTTTCGACACTTTATAAACATTGATAGTATCTACACATACAACGTTCCACATCTGGTCGGCCACGGTGGTTCAAACTGTCATGGCAACAGCGTAACAAGAAGGCAACAAGCCCCAATTCAAACATAAATCACACCTCATACAACTCAGAGTATATACGCTAGCACCCATTTGCAGTTTTCACGGGCAGGTGTCTCCATTGCTCGTTGATGGCCACCGTCTGCCAGAAGTTGACCCGTTCTTCAAACAGTCTCTCCCCCAGCGCCGGCTGCGAGTTGAGCCTCATGTGCCGCTGGTACTGTTCGGTGTAGATGGGCCAGTCGGGAAGTAGCAGAATGTCTGACCTGGGCTGACCGGTGCGCGCAAAGTTGGTCCACAAGTTGACCATGAAGCGGGTCATGGCGTAGCCTGGGCTGCCAGGCCGCTCCCGAGGCAGGTTGTCGGTACTGAATAGGTAGCGGAGGTCATCTCCGTGGCTGACACCTGCCTCTGGAATCGGCCAGCGCAGGTTGGGAGGACTTGGCAGGGCAACGTTGTTGACTAATCTGCCTGGTCCCGTATGGTCCAGCACGTACTTGTAGAGAGGTGCATGGGTTGAGGCCAAACGAATCTCCTCAGAAATTTCGTTTACATAGAACCGATCAGACAGGGCAGTCGCCAGAACTTCGGAGCTCACAGTGGTATTCACTGGTGCGTAGAAGTTCAGTACTTTCAGCGTTTCATTCACAAGGTCTGCGCCACAGTCCAAGATGCTGTACTCCGATTCACC
>Unigene27659_Ba_mix
GCCGGAGCTGTGGCAGGAGACGTTCCCGCTGTGCGACTCGCCGCTGCAGTCGCCGATCGCGCTGACACGGGACCGGATCGCCTACTCGCGGCCGCCCAAGCTGGTGCCCGGAGACGGTCTGGCCGAGGGTGAGGTCACGGCCATCAACACGGGCCGGCGCATCGAGCTGCGACTGGCGCCGGGCAACGCCAGCCAGCCGGCCATCCAGCTGGTCTCCTACAAGAAGCCGCTGTTCGGCGTGTACACCCTAGAGACGATCGACCTGCACTGGGGCGACGCCGGCGGCACCCACGGCTCCGAGCACGCCATCAACAAGGAGTTCTTCGACGGCGAGGCTCAGTTCGTCTTCTACAACAACTTCTACGAGAGCATGGCCAAGGCGCGGCGGCATCCGGGCGGCATCGCCATCGTCAGCGTGCTGCTGAGCGGGTCCTCCGCGGCGGCGGGAGAGGCCGCGTTCCCCTCTCTCGGTCTGGAGCAGCAGCTGGACGCGTTGGCGGCGCGCGGCAGCGAGGTCACCTTCGCCGCCGACCTGACGCCCGTGCACGGCCTGCTCAGCAAGGCGCTGACTCGCGTGCTGGCCTACTACGGCAGCCTGACCAGTCCGCCGTGCAACCCGGTGGCCACGTGGCTCGTGTCGGCCGAGCCGGTGGACGTCAGCGCCCACCTGCTCTACGACCTCGCCACCAAGGTGTACGAGGACAGGCAGAAGCAGAAGCGGCTGGTGAACAACTGGCGGCCTCTGCAGGACCGCAGCGGCCGGCTTGTCACGCAGCTGGAGAACACCAAACCCTGAGCGGCGACCGCCGCCGCCCCTTCCTCTGGGGCACCGGCGACTGACGCCTCCGGCTCGACGAAACTCGGACCTGATACTGCCGAGACTCGAACCCTGGTCCCCTGCGACATGTGCTCGGCTTTGTCAACAGTCGGATTTCATTTGCTTGCGCCCTGAGATGACCCCACAAATAACGGGCAGTCGCAGATACAGGGTGCAAAAATCTGAAAGCTCCTGGGCCCGAGGGCTACGCACGAAAGCAATAATAGCAAATGCCATTTAGACATGCTGCAATGGCCAATTCGTATCGAGACATTATCCGTCGTTAAGCAATGAATTGATATGAATTGAATCGATAGGGACGCTGCTAGATGTTATTTAAAGGCACACTGATATGTAGACATACAAAGATAAGGGACGGGTGTGTCGGAATGAAAATCTGCTCGATAGCAGTGAGAAGTATTCGACGCGCACGAGACGTCAGCCGCTGGGAGGGTGTTATATATGTGATGATAAAAGACGGAAAATATATCATGATAATGACAGACA
>CL15286.Contig1_Ba_mix
GGCCCCCTGACGAGCTCAGCTCAGCAGTGTGGTGCGCCGGCGCGAGCAACTACCACCCGGACCCCGCAGAGCGAGCCGCCATGGTACTGGCCTGGAGCCTGGTGCTGCAGCTGCTGCAGCTGCACGCAGACGCGCCGCACGAGCTCTGGGACTACAAGAACACCTCCATCTGGAAGAGCTACTTCCCGCTGTGCGATGGGCCGTTACAATCACCTATAAACATCATTCCAGGCTCGGGGAAGCCCCGGGTTGAGAAACTCCAGGTGGACTGGGCGCCTGGCATCGGCAACTCGGAGATCGAGGGCATCAACAACGGGCGCACCATCAAGATCTTCATCCGGCCGGAGAACGTCAGCCGTCCTCTGATGACGCTGCGCTCTCACAGCCGGCCCCTGTTCGGAGTCTACCACTTCGCCGAGCTGGACCTGCACTGGGGCGAGGGCCAGGGCGACGAGGGCTCCGAGCACAGCTTCAACGGCAAGTTCTACGACGCCGAGGCGCAGCTGGTCTTCTACAACGCAAAGTACGGTACGTATAACGAGGCCAAGAAGTACCCGGGCGGTCTGGCGATCGTGGCCGTGCCTCTGACGGGCAACAACAACCCGCGTGGCCTGCCCTTCTTCCCGCTGTTCAGCATCGACCTGATCCTCGAGGACCTGGCCATGCCGGGCGCCACCATCAACCTCAACGCCGACATCACGCCCTGGAAGGCCATGATGAAGACGGCGCTGAGCAAGTTCTACATGTACTACGGCAGCATGACCAAGCCGCCGTGCAACCCGGTGGTGCTGTGGATCGTCTCGGCCACCGAGTTTGAGATGGAGTGGGAGTTCCTGCTGCAGCTCTACGCCGAGATCTTCTCCAACGAGGCGCTCACCGATAAGATGATCCGCAACAAGCGGCCCATCCAGCCGAGCGCCGGCCGCCAGGTCACCACTTACATCAGCGGAGTGTAGTAGGGTCGCCCACCCCGCCCCGACTCCTGTCCATCTCTGTCAGATCCCGGTACACAGTACCTGCCGCTCGGCAAATACCCCGTCCGGCTGACCGCTGACGAGACACCGAGGCTGTACCTACGACAAAAGTCGCTTCCATCCAGCGATGTTGTGACTCATTCTTGTGCGTGCGTTACGTGCGTTACATGTGCGTTTGTAAGTTGGACAGTTCTGTTTAAACTAGCTTCACACTGCGCACGTTCCCCGTCAGTGTTGTCTGTTTCGTCTATACGTGGGCTTGTGCATAGGAATGTGTCTATATTTAGTCTCTGAGGTAAGCGTTATTTAAGTGTTGGTCTTGATAACGGTAGACTTGTTTTGCGCGCACCCAACGTGCAACGAGATCGTTTAATACAAAATGTGATTGTG
>CL10121.Contig1_Ba_mix
CAGGCCGCCAACTCCCGTCACCAGCGGACCAACTGTGGTAACCGGCTACCGCGCCAGCGGCACAGCACCAATCATGATGCCCTGGTGGCTAGTCATGATCTTCCTCAAGTATTCGACCAAGGCGCCCAACAGCTCGTTCGACTACAGCGACCCGAACACGTGGGCCACCTCGTTCCCCATGTGCGGTGGCCCGATGCAGTCTCCGGTGGAGCTCACTGCTGGCCGGGTTGCATTCAGTCGGACGCCCAAGCTTCGATTTGCTCAGGGGCTGAAGGACGGAAAAATTGAAGCTATGAATACCGGACATGAGATCAAGCTGAAGTTGATGCCGAAGGACAGGAATGAGCCCCTGCTGCAGCTCATTTCAAACACCAAGCCCATGAACGGCGTCTACACGTTCGCGCAGATGCATTTCCACTGGGGTCCTGGAGGTCAGCACAGCGGTTCGGAGCACTGCGTCGGACACAAGTACACCGAAGCAGAGGCTCACTTTGTGTTCTTCAACAGCCGCTACGGCGGCTTCAAGGAGGCGGTGCGCCACTTTGACGGTCTGCTGGTGATCGGAGTGATGCTGCGCGGCGCGCAGCAGCCCGGCGGCCTCGCGTTCCCGACGCTGGGTCTCGAGAACAAGCTGGACACCATCGACCTGCCCGGTAACCGACTGACCATGTCGGCCGACCTCACCTACTTCAAGACGCTGCTGCAGCACGCGGTCGGCAACTTCTACAGCTACCACGGCAGCCTGACCACGCCTCCGTGCAACCCGGTGGTGTCCTGGATGGTGTCGGCCAACCCGATGGCCATCAGCGGCGACTTCCTGCGCGCGCTGCGCGGCCGGGTGTTCGAGGACGACGATGGAAACCAGCTGCTCGTCAACAACCGTCGGCCCGTGCAGCCGACACACGGCCGTGTCATCACGCAGCACATCAGCATCGGCGTGTAGTCTCGGTCCTGGCGGGCTGAGAGCGGCGCAGAGACGAGGAGATCGCAGCCCCAGGCTGGGAGAGTGGCAGAGTCGGCCGGGCGGGGCCGAGCGCGCCCTGCGGAGTCCACCGGCACCGGTGCTGAGCTGCAGAGGGTTGGCTCGGCCGTTCCGCCCGGCTCAAATCCAAGAGGCAAACCTATCGTGCTGGCATGGTTCGTTTGCAGTCGTGTTGTTTCCGATGTGTGATGGAGTTGATAAGGAGAGGAGGAGGAGTGATGTATCGAGGGTATTTTTGTGGTGCGCATTGCATGTGTCTTCGCTAAGTCAAGTGATATTTAGTGTGACATATTTGTGTTCCAAGGACAATTTAGAGTGTGTTGTTTGATTGCCATGTTTCACTTGTGCGATAGTCATTATCATATCATCTTTTTGAGTGTTCATATCAGAGTTAACTATTGACGTGTTGCAAATACATATCAAAGTTTGCACTTCTATTGTGTAATTCAGAAACGCCGTGCAATTGATGAAACCCTCAGCCGCCTGACACCCCGAGACCACCTTTTGATGCACACGTTCCAGCAGCCTGCTCACTTGGAAGCAGAACAATCTGGGATTCAAGCTAATATGTTCAGGATTGTCCTTGGAACGTCAATGATGCAAGCATGTTACACTAATGGTCACTTGACATATGCTGCTGCTAACAAACGCGTCAAAATTGGTGGGGATTAATATAAAAAGCA
>CL4929.Contig1_Ba_mix
CATCTTCGTGGTGACCAAGCTGCCGATGATCGGGATGCAGGCGGGCAAGGTGGAAAAGTACCTCAAGAAGTCTATTAAGGCTCTCGGTCTCGACTACATTGACCTGTACCTGGTTCACGCACCGCTGGGATTTGCTGAGAGGAGCGAGACTGATCCGTTCCCGATTGATAACGGTAAGGTTGTTCTGGACTGCTCAACCGATTTGATTTCCGTTTGGAAGGACATGGAGAAGATGGTCTCCTTGGGCTTGACGAAGTCGATTGGAGTGTCCAACTTTACCGACAAGCAGCTCCTCAAGATCGTGTCGAATGCCAAGATCCCGCCTGCAGTGCACCAGGTCGAGTGTCACGTCTACTTCCAGCAGCTGAAGATGCGCGAGTTCTGCAAGAAGCACAACATCGCCATCACGGCCTACGCGCCTCTGGCCTCTCCCGGCAGGAAGGTGCTCTATGAAAAGCGCGGCGTCAAGATCGAGCTGCCGGACCTGCTCAACAACCCCGTGGTGCGTCTGGTGGCCGAGAAACACAAACGGACGGCGGCCCAGGTGCTGCTCAGGTTCCTGGTTCAGCAGGACATCATCGTCATCCCCAAGTCCACAAACGCCGGTCGCATCAAGCAGAACGGCGACATCTTCAGCTTCAAGCTGGACGAGCTAGACATGGAAGCCCTGCGTTTCTTGAATCAAGGAGAGGCCGGCAGAAGCTTCACCATGCTCTCGTTCCCTGGCGTTGAACGTCACCCCGAGTGTCCATTCTAAGTGAAAAATGTTACGCGTTTCTTATTCACAAACAGCTGTTTGTTGGTTGTCCTATTAGCATATTTAGAGGAAGAAATGTATTTTGTTGTGACGCATTGCAGATGCTCTGAGCTGGCAGCGTCGCGAGCTTTGTTGCTCCTCTGTACCGTCCGCAGTGAGTCGGTGTCGTCGTTTTGCATCGTTTTTGCTGTGTGCAGACGTGAGACTAGTCGCTTATATCTTCCATTGTACTGCCAAACGTGCTATATCAAGTCCTAAATGGTCATGCCTTTGACTGTTTTTTT
>CL14971.Contig1_Ba_mix
CGCGCGCCTACCCAGTGGTACAATGGCCGCGGCGGTCCCGGCTCCGGCCCCGGCTTCAGCCCCGGCTCCGGCCCCGGCTTCTCCGGACCCGGTCGCTTTTCTGGTGCCGGCCCGTCTGGTGGCTCTGGCGCATACCGTAACTTCGGCAGACACAGTGGCTCTGGCGGCTTCACGAGTCCTAGCGCATTCGGTGGCCGACCCGCATACCAAGGAAGAAACAACTATCAGGTTCAGGGCGCTGCTCAAGGTGCGGGCTATTCGCAAGGTGCAGGTGGTTTTCAAGGTTCTGGCAGTTCTCAAGGACCGAGCGGCGGTCAAGCTTCGGCTGGTCCTCAAGGTGCGGTCGGCGCTCAAGGTGCAGGAAATACTCAAGGTCCAAGCAATACCCGCGGCGTGACCAGCCAGGTCCGCGGCCGGCCAGGCCGTCCCTATTACTACCTGTCGTGGCGTGATGCACCTCCGACGCGCATGCTCTACACGTGGGCGGAGGCGGACGACATCTGCCGCATGGAGGGAGGCCAGCTCATCTCTGTCAACACCAGGGAGAAACAGAGCTACCTCTCCTGGCTGTTCGACGAAGAGGCTGAGGACATTCGCTCTCTATGGACGTCGGGCAAGTTCCAGACAGGCGAGTTCCGGTGGGCCGACGGCACGGCCGTCTCTGCCGGCTACACACGCTGGAGCAGAACGGGCCCGCTGTTCCAGCCGCAGCCGGACAATGCTGAGGGCTTCGAGGACTGCATCGCCGTGCTCAACGACCTCTACGGCGACGGCGTGGCGTGGCACGACGAGCAGTGCTCCTACCGCCATCACTTTGTGTGCGAGCTCTAGTCGGGACGGGGTGTGGAACGAGGTGAAGGAGGAGGAGGAGAGGGCGGCTGAGCGACCTGTGAAGGGTGGGCGTCAGGTGCCTGGCGCGAGCACTGACGGACGCCGTCTTGACACGCACACACCGGCAAACCCGAGAGCGGTTACTGTCAGTGTCCTGCTAGAGGTCTGTGTCCTGCGTGCTGGATTTGTATCCTTCCATTGTATCGCCGATTGTCCGCGCCGCCGCTGCGCGGTGAAAAAGATACGCTGTAAATATAGTGACTGCATGCAACGTGACAAGGCGTAGTTGTGTGGCGCAGACGGAAGTTTTTCGCGACCCGGACGAAGACGCTAGGCTGAAGGTAACTGCGTGCAGTTCACGGAAAGACCCGCGGAGCCTGATTCCAAGTCCCGACCGCTGCTCTGAGTACCATATCTTATACGTTTCCAGCCTTTAATGTGACAAAATGGGCTGAACAGTGAACAGTGACGAATCTCGAGCAGCGATTCACTACATGCATGCACTACATGCATATACCAATAAAAATAAAGCATTACCATCCATTGCCATGTATTATAGGTATGCCGAGTTGCTAACATACCCCGCTATGTTACCGAAATGCCCAATGCCCATCAAGCACTGCAGTCCAGATTGGTCGTTCAGTAAATAAAAGC
>CL333.Contig5_Ba_mix
AAAAATGAAAAGAGCTCGTACCTTCGAAGATTACTTACATTTATTTCAAGAAGATTTATCATTCATCGCTTTACTTATCTAATGTTTCTCTAAAATCTAATGTTTCTCTATGCTTTGACCAGAACATGAATGTGTTATCCTATGTCAAAACACATGCGATGCCAGCGAATATTTCACCTGAATGTGAACATTTCAGCACAAAACGCACATCAACGAAATGGTCGCACCTTCAGCCCAGCACGTGTGTCAGAGCTATACACACAATCATTCCTAAGCACACCGAAATCACTCACTCAGTATCCTAGAAAACCCTTGCCTGCAGCAGACGGAAAATGGGTTAAAACCGCTATGAATTCATGCAAGCATCTTCTTGTCACCTGACAGTGGCTGATTTTCCTTTAAACACATCATCCACTTGCTACAACACCATTAAACGCATTAACACATGTATGCTAACACAAGTGAAGGGTGTTTGTGACACTAGGAAAGTCTCGTTATTTCATTTAGGTCGAACAAGACTTCTTGTGAATGCCTTTCATTCTTCTCGCCTTCCCGGTTGTCGATTGTCGTGCTGACTGTTAGTTGTGGACTTCTTCCTCCAGCGACTTGTCCAGTCTGCTGACACTTGGGTTAGCCAGTCTAACCGCTATGGTTACTGGCCACGGGTTTGAGCCGGCACTCGGTCAGCGGCTCCCCTGTGTACTCCGGAGGACAATAGCAGATGGCCTTGTGGTTCTGAGCGCGGCACAGCGCGTTCGTTCCGCACACGTTGCCGCCGGAGGAGCTCAGGCACGGGTTGGTACAGATGTAGTTGTAGCACGCCTGGGTGGCCGGGCAGTTGGAGTGGTCCACGCACTCGCCGCGCTGGCAGGCGGTCAGCGGGTCTCCCAGGTAGCCCTTGGGGCACGTGCACACGGCCCGCGGCTGGCCCAGCCTGTCCGTTCCCGGGTTACAATCGGCGTACTGTCCGCACGGGTTCGGCGTGCACAGGTCTCCCACGGAGGGAGCAGTCTGCACAAACACTCCAGAGGATGATCCAGCGTTGCCGGCACTCGTCTCGCAGGTGTCGCAGACGGTGCCAGAAGACCCTCCTCCGTGGACAGAGGCGGCCGTAGCGACGGCGGCAGCCGGATCGGGCGGAGTACAGCGGTCGTACGGGTGGCCCAGGTAGCCGGTCGGGCACGAGCAGATAGCCGTGTGGTCCCGCACGCGACAATCGGCACCAATACCACAGGCGCCGGCGCACGGGTCCGTGCACTGCAGCTGGATACATGCGCGGTTTCCGGCACACTCGGCGTGGCTGGTGCACTCCGGGAAACAGCCGGTCAGAGGACTGCCCTTGTAGAACTGGGGACACTTGCACACCGGGCGATGGTTGACGGCGTCGCAGCGGGCGTTCTCGCCGCAGGCGTCGATGCAGGCGCTGCGACACCGGTTCTGCGAACAGGCCTGGTGGCCGGCGCACTCGGCGTCGCTGGTGCACTCGGGACGACACGCCACCAGCGGGTCACCGATGTAGTTCTGCACACAGCTGCAGATGGCCCGGCCGTTCTTGACCTCACAGTTGGTGTTGGTGCCGCAGGGGGACGGGGTGCACGCCGCCCTCGGCGACTGCCGGGTGCAGCTGACGAACGGGTCTCCGCCGTACCCGCGGGGGCAGCTGCAGATGGCACGGTGCTGGATCACCTTGCAGTTGGCGTTCAGACCGCACTGCACCTCAGCGCACGGGTCGACACAGTTGACACCGATACAGGCCAGGCTGGCGCCGCACTGAGAGTCCTCTGTGCACTCGCCCTTGTTACACTGGACGAGAGGGTTGCCCGAGTAGCCGGCCGGGCAGGAGCATACGGCCCGGCCTCCCACGTTGTCACAGTTGGCGTTCAGGCCGCACAGACCCAGACTGCACGGATCCGCAGAGGCGGCGGCTGGGTTTCTGGAGACGACCGTCTTGGTCCGGTGAATCGTCTGAGATGTGCCTCGAATGCCTGTTACAGATGCGCCGGAGCGGACACATTTGTTGTTCACGCAGTTGTACCCAGAGCCGCATTCACTGGCGCTGGTACACTGGGGCCCACAGCCGGTGATGGTGTCCGGCTTGGGGAAGTAGCCGGGCAGACAGCGGCACACGCCGATACCCCGGTTATCAATGCTGCACTCCGTGTTCGGTCCACACGGAGAGGGGACGCACGGGTCCACTGAGGAGGCTCCGACCGACGGGAACCGGCCGCTGGACTGCTGCGTGTACTGCTGTGAGTACACCGGTGACGACTGGCTGTACACCTGCTGGTTGGTGTACACGGGCCGGTAGTTGACACCGCTGCTGCCGGACCGGATCGCGGTGTGAACGGCTCCGGTTGAAGCGCCCCCCTCAGCGCACTGCGCGCACCCCTGCATAGCAGAGGCGTGGGCAGCCAGGCCCAGAAGGGCCAGGAACAGCCGGCCCACTGCCATTCTGTCGTTCCGTGAAATCTGGTCTCTGTCCTTTCCACCAAGCTGCCGGCTCCAGTCCACCGCTCCAGACGGCTG
>Unigene5283_Ba_mix
GTCGTGCCAGGTGATGCCGTCGCCGAAGGCGTTGTTGAGCACGGCCAGGCAGTGCTCGTCGCCGCCGGCGTTGTCGGGCTGTCCGCGGCCGACGGCGCCCGTTCGGGACCAGCCCTTGAAGCGGCTGTAGCTGACCGGCTCGCCCAGGCCCCAGTAGAAGTCGTACTGGCTGCGCGCGCCGGACGTCCACACCCCGTCCACCTTGAGCACTCCCATGAGGCGGGCGACTTTGAAGTGTTTGCGGTCGTCCTGCAGCGAGGCCAGCGTCATGCCATGGAAGTTGCAGATGGCCTCGCTCTGCTGCCAGCTGAACCGACGACTGGCCAGCAGCGGGTCCAGGAACGAGTAGAACATCCCGTAGTGGCCGTTGCTGGCGGATTTCGGCGCGGTGCGAGGCTTCTCGGGTTTTCCACGTTCAAAGACCACCTTGCCGTCATCGAGCTTCCAGCGCTGGCCGTGGGCGGGCTGGGCGCCGAGCGTGGCGACCAGCACCACGGCAGAGAGCAGCACCGACGCCTGCATCTGGACGGGTGTAGCGGCTGGGGCCGCGGGCCGCCCTGCTGCCCTGCCGGAGACCT
>CL146.Contig4_Ba_mix
CGGCCGAGAGGGGACCCGTGCGAGCGCGCCGCCCGAGCTGCCGTGGACGTGACGTGAGACAGGGAGTGACGCCGCGACGTCCCGTGTTTCAGGTGTGAGTGAGTGACGGACGCCGCGACGAGCTGAGAGAAGAGAAGAGGTGAAGCTGCTTAACTCCGACTTAGAGTGACCTTTCTGAAGATACCATGGGTCTGAAGCAGAGCAAGCGCTCCTTCCAAGTGACCACCGACACCCCGAAGAAGGACGGGGCGCCGGAGGCCGCCGTAGAGGCTATCGAGGTCAAGGAGGCCACCAAGGAGCCGGTAGAGGCTACCAATGGTGATGCCGCTGCTGCCCCCCAGATCACTAAGACTGAGCAGCCGGAGGTCGCCCAGAACGGCGGCGGAGATGCCCATGGTGTGAATGGGGGAGGCGAAAATGGAAAGGAGGCCACCAATGGAGATCAGGCTGAGGAGAAGAAGGAAGAGGCGAAGGAAGAAGTGAAGGAGGAGGCGAAGGAAGGAGTGAAGGAGGAGAAGAAGGTGAAAAAGAAGATAAGCTTCCGTAGCTTCAGCTTCTTGCGGAAAGAGAAGAAGCAAAAGGAAGTGAAGAAGAAGAATGCGAAGAACGATGATACTAAGGTCGCCGCCGACGCCGTGCCGGAGGAGAAGCCGGCTGAAGCCGCCGAGGAGACCCCCGCTGCCACCGAGGAGCCCAAGGCCGAGGAGCCTGCAGCGCCCGCGGAGGAGAAGAAAGAGGGAGGCGACGCGGCGCCCGCCCCCGCTGAGGAGAAGGCGGCCGAAGAGCCCGTCGTCGCGAAGGAAGAGGCGGCTCCCGTAGCGGCCGAGAAGAAGGAAGAGGCACCCGCCGTGGAGGAGAAGAAGGAAGAGGCCCCTGTTGTGGAGGAGAAGAAGGAAGAAGCACCTGCCGTAAGAGGAGAAGAAGGAAGAGGCTCCTGTCGTTGAAGAAAAGAAGGAAGAGGCCCCTGTCGTCGAAGAGAAGAAGGAAGAGGCCCGGTTGTTCGAAGGAGAAGAAGGAAGAGGCTCCTGTCGTTGAAGAGAAGAAGGAAGAGGCCCTTGTCATCGAAGAGAAGAAGGAGGAGGCTCCTGTCGTTGAGGAGAAGAAGGAAGAGGCCCCTGTCGTTGAGGAGAAGAAGGAAGAGGCCCCGGCTGTTGAGGAAGCTCCCGCAGCTGAAGAGAAGAAGAAGAGTCGCCGGCGGTTGAGAATGAGGCACCTGTAGCCGAGGAAAAGAAGGAAGAGACTCCTGCGCCGGAAGATAAGGAAGAAGCGCCGGCAGCCGTGGAGAAGGAAGCAGAGCCCGCGACCGAAGAGAAGAAGGATGGAGGCGCCAGTTGCTGAGAAGAAGGAAGAGGCTTCACCAGCGCCCGCCTCTGAGACTCCCGCGGAGACCAAGCCTGCCGAGACCGAGCCGGCGAAGGAGGCCGAGCCCGCCCCCAAGACAGACGAATAGCTGCCTGCTGACAACTAGGAGCTGTTGAAATTACGATCTACCGGCCAGCGGCCCAGCGCCGGCCGAGCGGCGCGACGGTGGCGCCGCGCAGCGGTCGTCCCATGGACTACTGTGTTCCGTGCCGCGGGCTCGCGCGCGCGGCGATTTTACCAGTTGACGTGGTGTGTCGCGAAGGCGGTGTGATTTTACGGACTCTCGCGGTGCACGAATGAAGGATGCTGCTCGTGGAGCTCGGCTCGGTCGGCACAGGGCATTCCAGAGACGTGTCACGCGCCGCGCCGGAGAGGGACAGAGTGCAGAGAGTGAGAGCGGGTGCGCGGTCCGCGCCGGCGCTCTCTCTAGCCGAGGTACGGCTTCGGGCGGCTCCCCGTACCACCACCACCAGACTGTGTGTGCGGCGGACGGACGCGGCGCTCCCGGCCGTCCATCCGTGCGGACGGGACCGGGCCGGCGGCGGGTGAGAGGCGCGGTGAGATGTGTGTGTGAGAGAGCGATGTGAGCGGCGTGAGGTGAGGTGTGAGCGTGTAGGCGCAGAGCGCACACTCGTCAGAGCGGGACCCCAGAGCAGGGTGAGCGGCCAGCCAAAGCCTCTCCTGGTTGTGTGTGTATTCGTACTATTTGATAATAAAATATTATCCGAATTGTAT
>Unigene22882_Ba_mix
CGCATATGATACACAGTCAACAGCTGGTGGAACGGGCGGCGCGCCGTCAGAAAAAAAATAAAACTCCACCCAGTCAGATCGACAGACGTATTGTCGACGGTCACCTATAAAACAGATCGGCGCGGGGCAGACCGGCACTTCATCACATACACACGCAGCCGGGCGGCGGCGCGGTCCAAAAATACTCTGTGTCGCGGACGGCGGCGGCGCTCATCACTCGGTCAGATCACTGCGGGCGCTGCCCTCGTCTCACTGGGACCAGTAGCTGGCCGTGCTGGCCCGGCTCAGGCTGCTGCTGCGGTCCGTCAGCGGCGCCGTGTAGCCGCCGGCGCCCACCGAGCCCGTGTAAAACTGCGCCTGCTCCTCCAGCTCCGCCGCAAAGTCGTCCTCCAGTTTCTGTTTGCGCGGTTTGAGCGAGTGCTTCCACTCCCTGAGCTCGGCCTGGTATTGTTCCTCGAGCGACTTCAGCTTGATGGACTCGTGCTCCATCAGCATACGACGTTTCTCGTTGTGCAGCTGCTCCAGTTCCTTGATGGTGGCGTCACCCTTGGCTTTGAGCTCCTCCAGCTTCCGTTTGTGTTTGAGGTCAAACCGCTGCTCCTCAGCCTTGTACCGTTTCCGCTCCTGTTCGAGGAACTTTTTGAGCCGGTCGCGGTCGTCGCCCTCGGTCTCCGAGACGCTGGCGCGGTGCGGCAGCGCCTGGCTGATGCGCATGCTCTCGCGGAACATGAGCTCGCGCGTTTTGCGCTCGGCGCGGATGCGTTTGGGCAGCGCGCGCCGCTCGACCTGCTGCTGCCGCACCAGGTCGTCGGTGCGGCGCGCGTTCATGCGGCGCACGTGCTCCAGTTCCTTGTCGTGTCGCAGCAGCATCTGATGTCGCTGCAGGAAGAACACCTCCTTGACCTGGTGTTTGCTCATCTGGTGTTTCTCGTGGATCTGCCGCTCCTCCAGCTCCCACACGGCCGACTCCTTGGCGCGCAGCAGCTGCTGTTTCTGCTGGAGGAACTGTTTCTCCATGAGGGCGATCTTCTCGCGGTGCTGCTCGGCCAGCCGCTGCAGGGAAGACTCGTGCGACTCGTTCAGCCGTTCGATGAAGTCGCGCTCCTTGGCCTGGTGCTCGGCGTCCAGCCGCTCGCGGCGCGTGCGGAACGCCTCCTTGCGCCGGTCGCGCGGCAGCATGTCCGTCTCCTGCTTCAGCAGACGCACCTCCTGCTTCAGCGTGTCGCGGAACGTCTTCAGCTCGCGCTCCTGTTCGGCGCGTATCTTTTTGCTGGCGGAGCGCAGGTCGCTCTCCTGCTGCAGCTCGGCGCGCTCCACCTGCGACTTCTGCTGCCGCTGCAGACTGTCCAGGTCACTGTCGTACTGGCGCACCAGCTGCGCCATCTCCGACTCGAACTTGCGCTGCTGGTTGTCGCGGCCCAGCTGCGACTTGGCGTTAAGCTCGCGGAACTGTTTTTGCTCCTGTTTCTGCAGCATCTTGAGGTCGCGCAGCTCCTGTTTCCTGAAGACGTGCTCGTCGACGAAGGCCGAGTCGTCGTCGCCGTAGAACACCTTGTGGGTGGTGGTGGTGACGATGACGCCGTCGATCTCGAAGCGGCGCGTGCGCTTCCGCGTCTTCTTGCGCAGGTTGGAGATGGCCTGTTCCTCCTTGGTTCGGCTCATGGTTGAAGAGCGCGATACGCCCGATGTGTCCTGAGCGGGCGGCGGGGCGGGTCGTTTCTTCCTGAGCACCACCTCGTCATCGTCCTCCGCCTCCTGCTCGGCCGGCGGCTGCTGCTTCTGGTGCTGTTTGGAGGCGGCCGGCGGCGGCGGCGCGGCCGGCGGCGGCATGTTCTCCTTCTGGCTGCCAGCAGAGTCGGAGCCGGTGCGCTCCTCGCCGCTGTCCTCGCTGCTGCCGCGAGACACCGGCCGAGCCG
>Unigene22883_Ba_mix
CGCATATGATACACAGTCAACAGCTGGTGGAACGGGCGGCGCGCCGTCAGAAAAAAAATAAAACTCCACCCAGTCAGATCGACAGACGTATTGTCGACGGTCACCTATAAAACAGATCGGCGCGGGGCAGACCGGCACTTCATCACATACACACGCAGCCGGGCGGCGGCGCGGTCCAAAAATACTCTGTGTCGCGGACGGCGGCGGCGCTCATCACTCGGTCAGATCACTGCGGGCGCTGCCCTCGTCTCACTGGGACCAGTAGCTGGCCGTGCTGGCCCGGCTCAGGCTGCTGCTGCGGTCCGTCAGCGGCGCCGTGTAGCCGCCGGCGCCCACCGAGCCCGTGTAAAACTGCGCCTGCTCCTCCAGCTCCGCCGCAAAGTCGTCCTCCAGTTTCTGTTTGCGCGGTTTGAGCGAGTGCTTCCACTCCCTGAGCTCGGCCTGGTATTGTTCCTCGAGCGACTTCAGCTTGATGGACTCGTGCTCCATCAGCATACGACGTTTCTCGTTGTGCAGCTGCTCCAGTTCCTTGATGGTGGCGTCACCCTTGGCTTTGAGCTCCTCCAGCTTCCGTTTGTGTTTGAGGTCAAACCGCTGCTCCTCAGCCTTGTACCGTTTCCGCTCCTGTTCGAGGAACTTTTTGAGCCGGTCGCGGTCGTCGCCCTCGGTCTCCGAGACGCTGGCGCGGTGCGGCAGCGCCTGGCTGATGCGCATGCTCTCGCGGAACATGAGCTCGCGCGTTTTGCGCTCGGCGCGGATGCGTTTGGGCAGCGCGCGCCGCTCGACCTGCTGCTGCCGCACCAGGTCGTCGGTGCGGCGCGCGTTCATGCGGCGCACGTGCTCCAGTTCCTTGTCGTGTCGCAGCAGCATCTGATGTCGCTGCAGGAAGAACACCTCCTTGACCTGCTGTTTGGTGAGCTGGAACCGCTCCTGGATGTGACGCTCCTCCAGTTCCCAGAGGGCAGACTCCCTCGCCCGCAGCAGCCTCTGTTTCTCCTCGAGGCACTGTTTCTCGAGCTGTGCGGTGCTGGCGCGGTGCTGCTCGCCCAGCCGCTGCAGAGCCGCCTCGTGAGTCTCGTTCAGCTGGTCGATGAACTGACGCTCCTTCTCCTGGTGTTCTGCCTCCAGTCTCTCCTTGCCAGCTCTGAGTGCCTCCTTCCTCTCCGCGCGCGGCAGTCGCTCCACGTCCTGCTTGAGGAGACGCGCCTCGGCACGGAGGCCTTCGCGGAACTGTTTCAGCTCC
>Unigene23219_Ba_mix
AGCCATGTTCACTTCCTCCGCCCTCGCAGCGCTCCTGGTGGCTTCGGCCTCGGTCCAGGCCGCCTCGCCCTTTTCACGCCGCATGGAGTTCTGCGGCCACCAGCCGTGCCTGCCGCCGAATCGGTGCCAGGACGTGGACGGTGTCAGTGTGTGCATGCGCTTGGAGGCACCCACCTGTGCCGGTGTTCCCTGCGAGCCTGGCTACCAGTGCGCCCTGATGCAGGACGTCTGCGTCTCGCTGCCCTGCCACCCGAAACCCTACTGCGTCAAAACCAACCCGTGCGGCGACTGCGCCTCTCCGGAGCGTTTCTGCCAGCTGCTGCCCACACCCGTCTGCCGGCCCGTGGTGGAGCCCACCTGCGACAACAAGGTGTGCCTGGACGGCGAGATCTGCGCCGAGGTACCCGACAACATCTGCCTGTCGCCGCCGTGCCTTCCCAAGCTGCTGTGCACGGACGCCGCCGCCTGGTACCAGGTGGCCGGCAGCCTGGCCGAGAAGGTCCAACCCTCCGCCGACTCCAAGGCCAAGGCCGAGGAGCTCAGGCTCAAGATCTCCGGTGAGGGTGGCTCGGAGAAGAACAACAGTCAGGAGGATGACTGAGGAGTGATCGGGCTGCC
>CL13832.Contig1_Ba_mix
AGCAAGATAGGTATTTATTAAACACGGAGGCACAATCCCAATAAGACGCTCTTCAGAAAAGTTCAGTCAATTTATCAGGTCATTGTGTGTAAATAAGCAGAAGCAGTAACATAAAACATACTTTGATCTCACAGCCACCATAAAGACACCTTTTTTACCTTAGGAAAACACGAAAATGTATGGAAGTGACGACAGACGAGACTGTAGCAGCTCAAACGGTGGACTGCCCGGACTGCAAGGTCAGTCCGGGTAACGATGCCCTCAACACTCAAGCAAAATGCCCTCTAAGTGACAGACGCTTCGCAAATGCGACACATAACACGCACATTTTACGGTAAGGCACCGAGACGGGAGCGGGGAGCAGCGCACGGCGGGGTCAGAACAGGCGGTCACTGGGACAGTACGGCGGCGGCCGGGGTCAGAGCAGTCGGTGCCCCTCACAGGCCGGCGGCGGCGGGCTGAGGGTCACAGACTCACAGCCCTCACAGGCCGGCGGCGGCGGCCGGCGGAGTGACGGGCACACAGCCGGAGGGGCAGCAGTCGGGGTACGGTGCGTCCGGGTCACCCTCCACCAGCCTCAGGTTCGGGCCGCAGCTGACCTTGCCGCAGCTCTGGCGCTCAATCATCGTTCCTTTTCCGGAGCAGATTCCCCTGATGCAGCCGGGCTCGGTCCATGTAGAGCCGGAGTCGTAGAATGTATCCTGATCCTTCACATAACACTGGTTCTCGTGGCCGGGCACAATATCCACCCGCTCCAGGTGGGTGGCTGCCGAG
>CL9487.Contig1_Ba_mix
CAGCCGCACGGGGAACACGCCGCACCCGCAGCGCTGACGGCAGCTTCAGTCGCTCGGGTCATCAGCAGCAGGTTTACTGGCTCAAGTCATCACATTCGCCTTAGGCAAGTTTGTTCTTCTGATAATTTCTTCACTGGCAGGCGCGTCATCAGTCTTGGAGATTTCTTTGTCTTCATCAGTTCATCGAGTTTACCAGCTTGAAGATCTTAACTCTGCCGTCAAGAGTATCATCTTGAAGACTCTTCAACCAACATGTCCATATCAGTCGCCATCAGTCTATTGCTGGCTGTCGTCCTTCCAGAGACGGTCCTATCCACCCCCTGCTACTCCTCTTCCCTGCAGCAATGGTTCGCAGACGGGGCCAAGTGGACTGAGCCCCCCTGCACGGGTATGACCTGCTCCGGGGGCTTCAGCAGGGGTCAGTTCTGTCCCACCGGTTCCTTCACCCCCGGATCGGGATGTGTCCGCGAGCCGGGTACCCCCGGCGCCGATTTCCCCGCCTGTTGTGAGAAGATCAAATGTCCCGAACCGGGACAATGCTACTCGACCGCGCTCGACCGCACCTTCAACGCTGGAGAAACGTGGACCGAATCTCCGTGCACTAAGCGGGAATGTCGCATGGGTACCACGCATATCCAGTATTGCCCAACCTACTCCATGGGTCCTGGCTGTGTCAAGACGCCCGGCATCCCTGGCGCCGACTACCCACAATGCTGCGACCAGGTCAAATGCCCGGAGCCCGACCAATGCTACTCGGAGGGCCTCCAGAAGACCTTCAACAGCGGCGAGACGTGGACGGAGCCGCCGTGTACCCTGTACAGGTGTGACAGCGGAGTGTCGCGGGGTCAGCTGTGCCCCTGGCAGTTCCCCCAGCCCGGCTGTACCGCGGTCAATGGTACGGCCGGCGCACCGTACCCCCAGTGCTGTGACAGGGTACAGTGCCCCGTCACAGGACCCTGAGCGGCGGTACCCGCGCTGACATAATGCTGCCGTATCAGGGGAATGT
>CL4062.Contig1_Ba_mix
ACGCGGGGGACACACTCACTGGTCAACCCTCCCAGCGTCCGGAGAACTCCAAACTGCAGAGATGAACGCCAAGCTTGCGCTGCTGTGTCTGGCTGCCCTGGTGGCTGTTGTCTCTGCTAGCGGACACGGATACAGATACGGATACTCCGGATACCGCTCCGCCCCTGCTCACTACGGTGGATACCGTCGTGCCGGATACGGCTACGGCGGCTACGGCAGCTACGGCAGCTACGCCCCTCGTAGCTACGGCTACCACGGCCGCCACCGCCGCTCTCTGGGCTACAACTCCTACGGATACGGATACGCTCCTCGCAGCTACGGATACGGACATACCGGATACGGATACGCTCCCCGTAGCTACGGATACGCCTCCCGCTCGTATGGATACGCTCCCCGTTCCTACGGATACGGATACCGCTCCGCCTACTATCACTAAGTATGTCTTTTCTTCCGTGCTTTTGACCTGTCTGACTTTGAACAAGTAAAAATACACTGATGATCATTTGATGC
>CL6615.Contig1_Ba_mix
GCGCTCAATACGACGGCGGAGCTGGTGGCGCTCAATACGACGGCGGAGCTGCCGACGTCCAATACGACGGTGACGCCGCTGACGTTCAATATGACGGCGAGCAGGAGAGCGCCAATGAAATAGACGGCGCTGGCCAAGATGCTACTGGATATGGCGACGGTGAAGATGATGCTGCAAGTGGGGATGATAATGAAGACGGCAACGGAGATGATGAAGACAATGAGGAGGATTCCGGTGAAAACGATGGCGAAAGCGATGATGGAGATGACGACGGAGATGACGATGATGACCAAGGTGACAGCGGAGATGATGAAGACGGCGATGGCGATGATGGAGATGATGATGACGGCGATGATGATGAAGATGAAGGTGATGATGAGGATGGAGATGATGAGGATGATGGAGATGATGAGGATGATGGAGATGATGAGGATGATGGAGATGACGAGGATGAGGATGAGGATGAGGATGAGGATGAGAATGAGAGTAACGATGAGGAGGACGGTGAGGATGAAGACGGAGATGATGAGGGCGGTGAGGATGATGAGGATGATGAGGAGGATGAAGATGAGGAGGATGAGGAGGGTGATGATAAGGATGGGGAAGATGATGAGGATGACAACGAAGATGATGAGGGTGACAACGAAGATAATGATGATGACGAAGAGGACGAGGAAGATGATGATGATGAGGAGGATGAGGATGATGATGATGGTGAGGATGGTGAGGATGATGGGGAAGACGGCGACAGCGACGACAGTGACGATGATGAAGATGAAGACGGTGATGAAGGCGATAAAGAAAACGAAATCCTTGACGAAGACGGCAGTGCCGCTGATGAAGAGAACAAGAGTGCTTTTGACGATGTTGACGCCGATGGAGAAGCCTATGGAAGGGATTATCCCTCTGCATCCTCTGGTGGCGCTGCCAGCGCCAATGGTGAAGACGATGAGGTATCTGGTGATGTAGATGCCAAGAACGGGGAAGACTACAAGGAATCAAGCGTTGAAGATGATGGTGAGGATGCTGAGGACGATGGTGATGAAGATGAAGATGAGGATGATGATGAGGATGAGGATGAGGATGATGAGGATCAGGAGGAGGATGATGAGGATGAAGATAAGGATAATGAGGATGACGAGGATGATGAGGATGA
>CL485.Contig3_Ba_mix
TGCCCGGCCCGCCGGGCTTCTCCGGACCGCCGGGAGCCCCCGGCCTCAAGGGCGACCGCGGTACTCCCGGACAGCCGGGCGCCAACGGACTCAAGGGAGAGCCTGGACTGCCAGGGACGGACGGACGGGATGGTCTGCCGGGCTTGCCTGGTATGAAGGGAGACCCCGGCTCGCCGGGCCTGCCCGGCCAGCCAGGAACGCCCGGCCAGCGCGGTGACGACGGCCTGCCCGGCCCGCCGGGTCCCATCGGACCGCCCGGCCTGGACGGCATGAAGGGAGAGCCGGCGCTGGACGGCCTGCCCGGACAGAAGGGCGAGCCTGGACCGCGCGGTCTGCCCGGCCGAGAGGGTCTGCCGGGACCGCCGGGTCAGGAAGGCCCGGCTGGCCTGCCCGGACCCAAGGGCGACCGGGGCCGCAATGGCCGTGACGGCCTGCCGGGTCTGCCCGGACCGCCAGGCATGAAGGGAGACCGTGGACTCGACGGACTCTCTGGAATCCAGGGCAACAGAGGCCCGCCGGGACCCAAGGGCAACCAGGGCCGTCCGTGCTCGGCCGCGGCCGATTACCTGACGGGCATCCTGCTGGTGCGACATAGCCAGACGACCACCGTGCCCCAGTGCGAGCCGGGCCACACCAAACTGTGGGACGGCTACTCACTGCTCTACATCGAGGGCAACGAGAAGGCCCACCACCAGGACCTCGGTTTCGCCGGCTCCTGCGTGCGCCGATTCAGCACGATGCCGTTCATGTTCTGCGATATGAACAACGTCTGTAACTACGCCAGCCGTAACGACAAGTCGTACTGGTTGTCGACGAACGCACCTATCCCGATGATGCCCGTGGCCGACACGGCTATCCGCCAGTACATCTCTAGGTGTGTGGTGTGCGAGGCGCCGGCTAACGTGATCGCCGTGCACAGCCAGTCGCTCAACATCCCCGACTGCCCGGCCGGCTGGAGCGGACTCTGGATCGGATTCTCGTTCGCCATGCACACGGCCGCCGGAGCAGAGGGCGGCGGCCAGTCGCTCTCGTCACCCGGCTCCTGTCTGGAGGACTTCCGCGCCACGCCGTTCATCGAGTGTAACGGCGCGCGCGGCACGTGCCACTACTTCGCCAACAAGTTCTCCTTCTGGCTGGCCACCATCAACGACCCGGATCAGTTCAACCGGCCGCGCAGCGAGACACTCAAGTCCGGAAACCTGCGCTCGCGAGTCTCGCGCTGCCATGTCTGCATCAAGATCACCTAGATCTTCTTGTGATATTTTCTAGTGACAGTGGTCTTGATGTGGGCTGTACAAAACAGCGCCTGTGCGGGCCGCGCCGGCCCAGATAAACGCTGAACCATGGTGCTATTTGTAGTCTGTCCGCAGCCCCCGCGGCGGCGGCACAGTGTCGTTCACTGCCAGACTGGTGCGCGCGCGCGGCGGACAGAGCTCGGCCGCGGCGCTGGGCGCGCGCCGCTCCACACTGCGGCGCTCGCCACCTCAACACGAGCTTATGTATCTGTTCAACACTGCCAGTTCGAAAATTGACGAGTCAAATCAGCGAACGCTTAGAGAGCCGCGCGGTGCCGGTGTAGTCGGTAATAATTGAGCTGCGCGCCAGTGAGTGAGCCGAGACGGACGCGGCACTAATCCGAAGAGCGGGTCCGAGCGGGAAGCGGGTGACGGTTGCTGGTTCGTAACAACCTGATCTGTCGAGCTTGTATCATTCAGATTAATAAACACGGTCAAATTCCGCGCCTCTATCAGTCGAGAGACAGCTGCGCGTATTTTTC
